# Supplementary material for: A high quality assembly of the Nile Tilapia (Oreochromis niloticus) genome reveals the structure of two sex determination regions
Source: BMC Genomics. 2017 May 2;18:341. doi: 10.1186/s12864-017-3723-5 (PMC5414186; doi:10.1186/s12864-017-3723-5)
Supplement: Supplementary file 1 — Extended assembly metrics of the 37 candidate assemblies. Assembly statistics for Canu assemblies (#1-16), FALCON assemblies (#17-37), total and composite ALE scores for each assembly with rankings, and CEGMA/BUSCO results for each assembly. BAC-end types are defined as: type 1 BAC-ends have only a single read-pair aligned, type 2 BAC-ends have both read-pairs aligned in correct orientation, type 3 BAC-ends have incorrect orientation or mapping distance, and type 4 BAC-end read-pairs match separate contigs. (XLSX 134 kb) [file 12864_2017_3723_MOESM1_ESM.xlsx]

## Sheet: Tilapia_XX_only_canu
Assembly Name	Orenil1.1 scaffolds	Orenil1.1 anchored	erate0.025_sensitive	erate_0.025_sensitive_minReadLen5k_minOv1k	erate_0.025_sensitive_minReadLen5k_minOv2k_corMinCov10	erate_0.025_sensitive_minReadLen5k_minOv2k_kmer13	erate_0.025_sensitive_minReadLen5k_minOv2k_kmer14	erate_0.025_sensitive_minReadLen6k_minOv2k	erate_0.025_sensitive_minReadLen6k_minOv2k_error0.035	erate_0.025_sensitive_minReadLen6k_minOv2k_error0.03	erate_0.025_sensitive_minReadLen7k_minOv1k	erate_0.025_sensitive_minReadLen8k_minOv2k	erate0.025_sensitive_minLen5k_minOv2k	erate0.025_sensitive_minLen5k_minOv2k_error0.040	erate0.025_sensitive_minLen5k_minOv2k_kmer15	erate0.025_sensitive_minLen7k_minOv2k	erate0.025_sensitive_minLen4k_minOv1200	erate0.025_sensitive_minLen8k_minOv300
assembly number			1	2	3	4	5	6	7	8	9	10	11	12	13	14	15	16
Number of scaffolds	5900	5677	9141	4067	4627	4152	4088	3315	3673	3676	3211	2682	3711	4004	4110	2960	4779	3012
Total size of scaffolds	927725912	927679487	1072836553	1022824045	985204113	1025874567	1024621772	1010937644	1015874823	1017018863	1008224336	996547805	1017100093	1019798199	1024383910	1003343259	1032177339	1003460999
Total scaffold length as percentage of assumed genome size	92.8	92.8	107.3	102.3	98.5	102.6	102.5	101.1	101.6	101.7	100.8	99.7	101.7	102	102.4	100.3	103.2	100.3
Useful amount of scaffold sequences (>= 25K nt)	911955278	911929878	984407664	984795351	956613750	985206684	984595317	981619805	981930330	983066447	980527068	976608679	982976827	982223593	985325328	978252027	985291361	979559317
% of estimated genome that is useful	91.2	91.2	98.4	98.5	95.7	98.5	98.5	98.2	98.2	98.3	98.1	97.7	98.3	98.2	98.5	97.8	98.5	98
Longest scaffold	13623339	51042256	12356842	22101488	5147231	21357460	25807254	12569258	22130455	23448361	15231612	12952380	23505494	22498124	18919203	20432727	22092921	19200451
Shortest scaffold	1000	1000	1002	5023	5145	4994	5075	6010	6023	6154	7005	8103	5008	5052	5134	7012	4069	8091
Number of scaffolds > 1K nt	5895	5672	9141	4067	4627	4152	4088	3315	3673	3676	3211	2682	3711	4004	4110	2960	4779	3012
Percentage of scaffolds > 1K nt	99.9	99.9	100	100	100	100	100	100	100	100	100	100	100	100	100	100	100	100
Number of scaffolds > 10K nt	1229	1007	6353	3631	4291	3712	3638	3078	3363	3392	3047	2613	3373	3559	3656	2821	4138	2931
Percentage of scaffolds > 10K nt	20.8	17.7	69.5	89.3	92.7	89.4	89	92.9	91.6	92.3	94.9	97.4	90.9	88.9	89	95.3	86.6	97.3
Number of scaffolds > 100K nt	705	488	734	640	1548	596	579	628	633	641	646	681	640	651	612	636	656	749
Percentage of scaffolds > 100K nt	11.9	8.6	8	15.7	33.5	14.4	14.2	18.9	17.2	17.4	20.1	25.4	17.2	16.3	14.9	21.5	13.7	24.9
Number of scaffolds > 1M nt	241	80	240	223	262	226	215	239	226	223	231	247	232	222	226	236	241	254
Percentage of scaffolds > 1M nt	4.1	1.4	2.6	5.5	5.7	5.4	5.3	7.2	6.2	6.1	7.2	9.2	6.3	5.5	5.5	8	5	8.4
Number of scaffolds > 10M nt	4	22	8	13	0	15	15	8	12	14	13	7	8	10	13	10	6	2
Percentage of scaffolds > 10M nt	0.1	0.4	0.1	0.3	0	0.4	0.4	0.2	0.3	0.4	0.4	0.3	0.2	0.2	0.3	0.3	0.1	0.1
Mean scaffold size	157242	163410	117365	251493	212925	247080	250641	304959	276579	276665	313991	371569	274077	254695	249242	338967	215982	333154
Median scaffold size	2119	2009	13750	20507	33659	19762	19563	22792	21275	21171	23505	28086	21341	20084	19543	24217	18764	26372
N50 scaffold length	2802423	27159252	2670517	3458303	903090	3690858	3739752	3513922	3281114	3580588	3320653	3018890	3416749	3363789	3579932	3320406	3255243	2926322
L50 scaffold count	91	14	107	77	307	75	70	83	83	75	80	87	76	79	76	80	90	98
NG50 scaffold length	2629658	26684556	2994568	3615022	875570	3757624	3835742	3534484	3390413	3609995	3324749	3018890	3472735	3433694	3616754	3325464	3440501	2926322
LG50 scaffold count	105	15	94	73	316	72	66	81	80	73	79	87	73	76	73	79	85	98
N50 scaffold - NG50 scaffold length difference	172765	474696	324051	156719	27520	66766	95990	20562	109299	29407	4096	0	55986	69905	36822	5058	185258	0
scaffold %A	26.2	26.2	29.63	29.62	29.65	29.61	29.62	29.64	29.61	29.64	29.63	29.64	29.62	29.63	29.62	29.63	29.63	29.62
scaffold %C	17.78	17.78	20.37	20.36	20.35	20.35	20.35	20.35	20.36	20.36	20.36	20.35	20.35	20.35	20.36	20.35	20.35	20.36
scaffold %G	17.77	17.78	20.37	20.37	20.36	20.37	20.37	20.37	20.37	20.36	20.38	20.37	20.37	20.36	20.37	20.38	20.38	20.36
scaffold %T	26.21	26.21	29.63	29.65	29.64	29.67	29.66	29.64	29.66	29.64	29.64	29.64	29.66	29.66	29.66	29.64	29.64	29.66
scaffold %N	12.04	12.03	0	0	0	0	0	0	0	0	0	0	0	0	0	0	0	0
scaffold %non-ACGTN	0	0	0	0	0	0	0	0	0	0	0	0	0	0	0	0	0	0
Number of scaffold non-ACGTN nt	0	0	0	0	0	0	0	0	0	0	0	0	0	0	0	0	0	0
Percentage of assembly in scaffolded contigs	99.1	99.1	0	0	0	0	0	0	0	0	0	0	0	0	0	0	0	0
Percentage of assembly in unscaffolded contigs	0.9	0.9	100	100	100	100	100	100	100	100	100	100	100	100	100	100	100	100
Average number of contigs per scaffold	11.4	11.8	1	1	1	1	1	1	1	1	1	1	1	1	1	1	1	1
Average length of break (>25 Ns) between contigs in scaffold	1819.03	1811.65	0	0	0	0	0	0	0	0	0	0	0	0	54	0	0	0
Number of contigs	67166	67167	9141	4067	4627	4152	4088	3315	3673	3676	3211	2682	3711	4004	4111	2960	4779	3012
Number of contigs in scaffolds	63088	63090	0	0	0	0	0	0	0	0	0	0	0	0	2	0	0	0
Number of contigs not in scaffolds	4078	4077	9141	4067	4627	4152	4088	3315	3673	3676	3211	2682	3711	4004	4109	2960	4779	3012
Total size of contigs	816281289	816281269	1072836553	1022824045	985204113	1025874567	1024621772	1010937644	1015874823	1017018863	1008224336	996547805	1017100093	1019798199	1024383856	1003343259	1032177339	1003460999
Longest contig	612414	612414	12356842	22101488	5147231	21357460	25807254	12569258	22130455	23448361	15231612	12952380	23505494	22498124	18919203	20432727	22092921	19200451
Shortest contig	200	200	1002	5023	5145	4994	5075	6010	6023	6154	7005	8103	5008	5052	5134	7012	4069	8091
Number of contigs > 1K nt	62478	62479	9141	4067	4627	4152	4088	3315	3673	3676	3211	2682	3711	4004	4111	2960	4779	3012
Percentage of contigs > 1K nt	93	93	100	100	100	100	100	100	100	100	100	100	100	100	100	100	100	100
Number of contigs > 10K nt	17299	17299	6353	3631	4291	3712	3638	3078	3363	3392	3047	2613	3373	3559	3656	2821	4138	2931
Percentage of contigs > 10K nt	25.8	25.8	69.5	89.3	92.7	89.4	89	92.9	91.6	92.3	94.9	97.4	90.9	88.9	88.9	95.3	86.6	97.3
Number of contigs > 100K nt	1220	1220	734	640	1548	596	579	628	633	641	646	681	640	651	612	636	656	749
Percentage of contigs > 100K nt	1.8	1.8	8	15.7	33.5	14.4	14.2	18.9	17.2	17.4	20.1	25.4	17.2	16.3	14.9	21.5	13.7	24.9
Number of contigs > 1M nt	0	0	240	223	262	226	215	239	226	223	231	247	232	222	226	236	241	254
Percentage of contigs > 1M nt	0	0	2.6	5.5	5.7	5.4	5.3	7.2	6.2	6.1	7.2	9.2	6.3	5.5	5.5	8	5	8.4
Number of contigs > 10M nt	0	0	8	13	0	15	15	8	12	14	13	7	8	10	13	10	6	2
Percentage of contigs > 10M nt	0	0	0.1	0.3	0	0.4	0.4	0.2	0.3	0.4	0.4	0.3	0.2	0.2	0.3	0.3	0.1	0.1
Mean contig size	12153	12153	117365	251493	212925	247080	250641	304959	276579	276665	313991	371569	274077	254695	249181	338967	215982	333154
Median contig size	3826	3826	13750	20507	33659	19762	19563	22792	21275	21171	23505	28086	21341	20084	19542	24217	18764	26372
N50 contig length	40615	40615	2670517	3458303	903090	3690858	3739752	3513922	3281114	3580588	3320653	3018890	3416749	3363789	3579932	3320406	3255243	2926322
L50 contig count	4892	4892	107	77	307	75	70	83	83	75	80	87	76	79	76	80	90	98
NG50 contig length	25789	25789	2994568	3615022	875570	3757624	3835742	3534484	3390413	3609995	3324749	3018890	3472735	3433694	3616754	3325464	3440501	2926322
LG50 contig count	7743	7743	94	73	316	72	66	81	80	73	79	87	73	76	73	79	85	98
N50 contig - NG50 contig length difference	14826	14826	324051	156719	27520	66766	95990	20562	109299	29407	4096	0	55986	69905	36822	5058	185258	0
contig %A	29.77	29.78	29.63	29.62	29.65	29.61	29.62	29.64	29.61	29.64	29.63	29.64	29.62	29.63	29.62	29.63	29.63	29.62
contig %C	20.21	20.2	20.37	20.36	20.35	20.35	20.35	20.35	20.36	20.36	20.36	20.35	20.35	20.35	20.36	20.35	20.35	20.36
contig %G	20.2	20.21	20.37	20.37	20.36	20.37	20.37	20.37	20.37	20.36	20.38	20.37	20.37	20.36	20.37	20.38	20.38	20.36
contig %T	29.79	29.79	29.63	29.65	29.64	29.67	29.66	29.64	29.66	29.64	29.64	29.64	29.66	29.66	29.66	29.64	29.64	29.66
contig %N	0.03	0.03	0	0	0	0	0	0	0	0	0	0	0	0	0	0	0	0
contig %non-ACGTN	0	0	0	0	0	0	0	0	0	0	0	0	0	0	0	0	0	0
Number of contig non-ACGTN nt	0	0	0	0	0	0	0	0	0	0	0	0	0	0	0	0	0	0
Total Bac-ends hsps	158152	158152	164540	164455	164015	164307	164368	164421	164278	164305	164334	164315	164406	164327	164340	164345	164497	164378
type1	33796	33796	31642	31701	31925	31779	31746	31703	31780	31783	31716	31717	31726	31759	31756	31707	31665	31688
type2	47700	47948	53988	54357	44752	54670	54828	54477	54154	54340	54211	53751	54559	54043	54678	54367	54468	53163
type3	85	606	84	94	35	116	132	103	113	118	90	104	100	106	119	112	91	73
type4	14393	13624	12377	11926	21258	11478	11351	11779	11982	11803	12008	12444	11681	12135	11495	11840	11857	13109
RH Anchored length			753594045bp	779081768bp				783608021bp		771996303bp	776595421bp	761155566bp	775640503bp			775924442bp	772934723bp	762320234bp
RAD Anchored length			752370256bp	781273017bp				782783237bp		778956894bp	778524289bp	771895380bp	781373585bp			779210644bp	752522491bp	760157394bp
# multiple linkage groups, RH Map anchoring			3	7				5		5	4	8	6			5	6	5
# multiple linkage groups, RAD Map anchoring			15	22				17		21	19	18	18			19	17	22

## Sheet: Tilapia XX only FALCON
Assembly Name	Orenil1.1 scaffolds	Orenil1.1 anchored	Cutoff_10k	Cutoff_10k_new	Cutoff_10k_new_adjust_l	cutoff_10k_new_adjust_l_k14_0.5.0	cutoff_10k_new_adjust_l_k14_0.5.0_h120	cutoff_10k_new_adjust_l_k14_0.5.0_w10	cutoff_10k_new_adjust_l_k14_0.5.0_w12	cutoff_10k_new_adjust_l_k14_0.5.0_w14	cutoff_10k_new_adjust_l_k14_0.5.0_w6	cutoff_10k_new_adjust_l_k14_0.5.0_w8	cutoff_10k_new_adjust_l_k14_k_14_0.5.0	cutoff_10k_new_adjust_l_k15	cutoff_10k_new_adjust_l_k16	cutoff_10k_new_alt	cutoff_10k_new_no_t	Cutoff_11k	cutoff_11k_new_adjust_l	Cutoff_7k	Cutoff_8k	Cutoff_9k	cutoff_9k_new_adjust_l
assembly number			17	18	19	20	21	22	23	24	25	26	27	28	29	30	31	32	33	34	35	36	37
Number of scaffolds	5900	5677	3032	1505	1607	1446	1599	1534	1584	1637	1555	1446	1430	1638	1593	1448	1669	2755	1596	3463	3371	3211	1647
Total size of scaffolds	927725912	927679487	993844401	977542687	979839139	981660286	983112933	982307645	982064941	983436201	975157591	981660286	978086009	982875404	981291580	975257312	981873433	986301584	976184942	997522125	998436545	996815238	979253322
Total scaffold length as percentage of assumed genome size	92.8	92.8	99.4	97.8	98	98.2	98.3	98.2	98.2	98.3	97.5	98.2	97.8	98.3	98.1	97.5	98.2	98.6	97.6	99.8	99.8	99.7	97.9
Useful amount of scaffold sequences (>= 25K nt)	911955278	911929878	973814907	970751102	972171098	975484110	976194415	975099130	974493815	976081518	968701323	975484110	972070336	974150216	973308400	970326010	973720865	970404314	969509089	973601834	975462459	975275932	971276402
% of estimated genome that is useful	91.2	91.2	97.4	97.1	97.2	97.5	97.6	97.5	97.4	97.6	96.9	97.5	97.2	97.4	97.3	97	97.4	97	97	97.4	97.5	97.5	97.1
Longest scaffold	13623339	51042256	9734804	15198245	17610462	26328641	14168328	26347335	17346231	14577860	18543948	26328641	18284950	20757019	14579706	9550547	12788882	9776309	10552312	10669617	13858200	13621079	13908548
Shortest scaffold	1000	1000	9	3	6	7	3	2	3	4	7	7	7	6	3	2	4	37	11	14	14	14	3
Number of scaffolds > 1K nt	5895	5672	3003	1483	1579	1433	1577	1516	1563	1610	1533	1433	1406	1612	1557	1422	1640	2727	1577	3425	3337	3192	1602
Percentage of scaffolds > 1K nt	99.9	99.9	99	98.5	98.3	99.1	98.6	98.8	98.7	98.4	98.6	99.1	98.3	98.4	97.7	98.2	98.3	99	98.8	98.9	99	99.4	97.3
Number of scaffolds > 10K nt	1229	1007	2536	1275	1352	1261	1379	1325	1368	1405	1332	1261	1215	1372	1314	1234	1407	2329	1383	2730	2714	2626	1349
Percentage of scaffolds > 10K nt	20.8	17.7	83.6	84.7	84.1	87.2	86.2	86.4	86.4	85.8	85.7	87.2	85	83.8	82.5	85.2	84.3	84.5	86.7	78.8	80.5	81.8	81.9
Number of scaffolds > 100K nt	705	488	840	628	630	578	653	598	638	656	617	578	591	552	570	701	641	884	688	819	816	824	607
Percentage of scaffolds > 100K nt	11.9	8.6	27.7	41.7	39.2	40	40.8	39	40.3	40.1	39.7	40	41.3	33.7	35.8	48.4	38.4	32.1	43.1	23.7	24.2	25.7	36.9
Number of scaffolds > 1M nt	241	80	274	265	253	242	258	237	246	243	253	242	251	230	240	293	271	278	272	266	272	279	269
Percentage of scaffolds > 1M nt	4.1	1.4	9	17.6	15.7	16.7	16.1	15.4	15.5	14.8	16.3	16.7	17.6	14	15.1	20.2	16.2	10.1	17	7.7	8.1	8.7	16.3
Number of scaffolds > 10M nt	4	22	0	5	8	9	6	7	7	8	3	9	5	8	6	0	3	0	2	1	2	1	6
Percentage of scaffolds > 10M nt	0.1	0.4	0	0.3	0.5	0.6	0.4	0.5	0.4	0.5	0.2	0.6	0.3	0.5	0.4	0	0.2	0	0.1	0	0.1	0	0.4
Mean scaffold size	157242	163410	327785	649530	609732	678880	614830	640357	619990	600755	627111	678880	683976	600046	616002	673520	588300	358004	611645	288051	296184	310438	594568
Median scaffold size	2119	2009	25252	53534	42220	50921	50539	45196	43728	46344	51288	50921	49574	32538	36400	83419	40781	30081	62451	21854	22868	23713	36663
N50 scaffold length	2802423	27159252	2301036	3205414	3372706	3516366	3238340	3616952	3417445	3483902	3330757	3516366	3569669	4398156	4033209	2742774	3109567	2212546	2890692	2473466	2449932	2397212	3320863
L50 scaffold count	91	14	120	88	81	70	88	74	81	81	87	70	77	67	73	108	91	127	99	116	120	119	86
NG50 scaffold length	2629658	26684556	2259046	3135597	3330197	3415419	3178848	3566766	3389799	3407039	3213649	3415419	3527631	4333907	3826013	2623856	3076157	2164900	2793270	2473466	2446118	2397212	3189779
LG50 scaffold count	105	15	121	91	84	73	91	76	84	84	91	73	80	69	76	113	94	130	103	116	121	119	90
N50 scaffold - NG50 scaffold length difference	172765	474696	41990	69817	42509	100947	59492	50186	27646	76863	117108	100947	42038	64249	207196	118918	33410	47646	97422	0	3814	0	131084
scaffold %A	26.2	26.2	29.66	29.68	29.66	29.64	29.67	29.66	29.65	29.65	29.65	29.64	29.65	29.65	29.66	29.66	29.69	29.67	29.67	29.66	29.65	29.66	29.64
scaffold %C	17.78	17.78	20.33	20.34	20.35	20.35	20.34	20.35	20.35	20.35	20.36	20.35	20.34	20.35	20.35	20.35	20.34	20.34	20.34	20.35	20.34	20.34	20.35
scaffold %G	17.77	17.78	20.35	20.35	20.34	20.34	20.34	20.34	20.34	20.34	20.34	20.34	20.34	20.34	20.34	20.33	20.34	20.34	20.34	20.35	20.34	20.34	20.34
scaffold %T	26.21	26.21	29.66	29.64	29.65	29.67	29.65	29.66	29.66	29.66	29.65	29.67	29.66	29.66	29.65	29.65	29.64	29.66	29.65	29.64	29.66	29.66	29.68
scaffold %N	12.04	12.03	0	0	0	0	0	0	0	0	0	0	0	0	0	0	0	0	0	0	0	0	0
scaffold %non-ACGTN	0	0	0	0	0	0	0	0	0	0	0	0	0	0	0	0	0	0	0	0	0	0	0
Number of scaffold non-ACGTN nt	0	0	0	0	0	0	0	0	0	0	0	0	0	0	0	0	0	0	0	0	0	0	0
Percentage of assembly in scaffolded contigs	99.1	99.1	0	0	0	0	0	0	0	0	0	0	0	0	0	0	0	0	0	0	0	0	0
Percentage of assembly in unscaffolded contigs	0.9	0.9	100	100	100	100	100	100	100	100	100	100	100	100	100	100	100	100	100	100	100	100	100
Average number of contigs per scaffold	11.4	11.8	1	1	1	1	1	1	1	1	1	1	1	1	1	1	1	1	1	1	1	1	1
Average length of break (>25 Ns) between contigs in scaffold	1819.03	1811.65	0	0	0	0	0	0	0	0	0	0	0	0	0	0	0	0	0	0	0	0	0
Number of contigs	67166	67167	3032	1505	1607	1446	1599	1534	1584	1637	1555	1446	1430	1638	1593	1448	1669	2755	1596	3463	3371	3211	1647
Number of contigs in scaffolds	63088	63090	0	0	0	0	0	0	0	0	0	0	0	0	0	0	0	0	0	0	0	0	0
Number of contigs not in scaffolds	4078	4077	3032	1505	1607	1446	1599	1534	1584	1637	1555	1446	1430	1638	1593	1448	1669	2755	1596	3463	3371	3211	1647
Total size of contigs	816281289	816281269	993844401	977542687	979839139	981660286	983112933	982307645	982064941	983436201	975157591	981660286	978086009	982875404	981291580	975257312	981873433	986301584	976184942	997522125	998436545	996815238	979253322
Longest contig	612414	612414	9734804	15198245	17610462	26328641	14168328	26347335	17346231	14577860	18543948	26328641	18284950	20757019	14579706	9550547	12788882	9776309	10552312	10669617	13858200	13621079	13908548
Shortest contig	200	200	9	3	6	7	3	2	3	4	7	7	7	6	3	2	4	37	11	14	14	14	3
Number of contigs > 1K nt	62478	62479	3003	1483	1579	1433	1577	1516	1563	1610	1533	1433	1406	1612	1557	1422	1640	2727	1577	3425	3337	3192	1602
Percentage of contigs > 1K nt	93	93	99	98.5	98.3	99.1	98.6	98.8	98.7	98.4	98.6	99.1	98.3	98.4	97.7	98.2	98.3	99	98.8	98.9	99	99.4	97.3
Number of contigs > 10K nt	17299	17299	2536	1275	1352	1261	1379	1325	1368	1405	1332	1261	1215	1372	1314	1234	1407	2329	1383	2730	2714	2626	1349
Percentage of contigs > 10K nt	25.8	25.8	83.6	84.7	84.1	87.2	86.2	86.4	86.4	85.8	85.7	87.2	85	83.8	82.5	85.2	84.3	84.5	86.7	78.8	80.5	81.8	81.9
Number of contigs > 100K nt	1220	1220	840	628	630	578	653	598	638	656	617	578	591	552	570	701	641	884	688	819	816	824	607
Percentage of contigs > 100K nt	1.8	1.8	27.7	41.7	39.2	40	40.8	39	40.3	40.1	39.7	40	41.3	33.7	35.8	48.4	38.4	32.1	43.1	23.7	24.2	25.7	36.9
Number of contigs > 1M nt	0	0	274	265	253	242	258	237	246	243	253	242	251	230	240	293	271	278	272	266	272	279	269
Percentage of contigs > 1M nt	0	0	9	17.6	15.7	16.7	16.1	15.4	15.5	14.8	16.3	16.7	17.6	14	15.1	20.2	16.2	10.1	17	7.7	8.1	8.7	16.3
Number of contigs > 10M nt	0	0	0	5	8	9	6	7	7	8	3	9	5	8	6	0	3	0	2	1	2	1	6
Percentage of contigs > 10M nt	0	0	0	0.3	0.5	0.6	0.4	0.5	0.4	0.5	0.2	0.6	0.3	0.5	0.4	0	0.2	0	0.1	0	0.1	0	0.4
Mean contig size	12153	12153	327785	649530	609732	678880	614830	640357	619990	600755	627111	678880	683976	600046	616002	673520	588300	358004	611645	288051	296184	310438	594568
Median contig size	3826	3826	25252	53534	42220	50921	50539	45196	43728	46344	51288	50921	49574	32538	36400	83419	40781	30081	62451	21854	22868	23713	36663
N50 contig length	40615	40615	2301036	3205414	3372706	3516366	3238340	3616952	3417445	3483902	3330757	3516366	3569669	4398156	4033209	2742774	3109567	2212546	2890692	2473466	2449932	2397212	3320863
L50 contig count	4892	4892	120	88	81	70	88	74	81	81	87	70	77	67	73	108	91	127	99	116	120	119	86
NG50 contig length	25789	25789	2259046	3135597	3330197	3415419	3178848	3566766	3389799	3407039	3213649	3415419	3527631	4333907	3826013	2623856	3076157	2164900	2793270	2473466	2446118	2397212	3189779
LG50 contig count	7743	7743	121	91	84	73	91	76	84	84	91	73	80	69	76	113	94	130	103	116	121	119	90
N50 contig - NG50 contig length difference	14826	14826	41990	69817	42509	100947	59492	50186	27646	76863	117108	100947	42038	64249	207196	118918	33410	47646	97422	0	3814	0	131084
contig %A	29.77	29.78	29.66	29.68	29.66	29.64	29.67	29.66	29.65	29.65	29.65	29.64	29.65	29.65	29.66	29.66	29.69	29.67	29.67	29.66	29.65	29.66	29.64
contig %C	20.21	20.2	20.33	20.34	20.35	20.35	20.34	20.35	20.35	20.35	20.36	20.35	20.34	20.35	20.35	20.35	20.34	20.34	20.34	20.35	20.34	20.34	20.35
contig %G	20.2	20.21	20.35	20.35	20.34	20.34	20.34	20.34	20.34	20.34	20.34	20.34	20.34	20.34	20.34	20.33	20.34	20.34	20.34	20.35	20.34	20.34	20.34
contig %T	29.79	29.79	29.66	29.64	29.65	29.67	29.65	29.66	29.66	29.66	29.65	29.67	29.66	29.66	29.65	29.65	29.64	29.66	29.65	29.64	29.66	29.66	29.68
contig %N	0.03	0.03	0	0	0	0	0	0	0	0	0	0	0	0	0	0	0	0	0	0	0	0	0
contig %non-ACGTN	0	0	0	0	0	0	0	0	0	0	0	0	0	0	0	0	0	0	0	0	0	0	0
Number of contig non-ACGTN nt	0	0	0	0	0	0	0	0	0	0	0	0	0	0	0	0	0	0	0	0	0	0	0
Total Bac-ends hsps	158152	158152	162532	163227	163389	163548	163354	163516	163442	163463	163427	163548	163440	163385	163392	163186	163188	162336	163176	162584	162587	162620	163347
type1	33796	33796	32516	32305	32191	64176	64292	64192	64208	64198	64250	64176	64236	64310	32168	32306	32294	32610	32284	32452	32449	32504	32213
type2	47700	47948	49872	53209	53355	53727	53027	53610	53459	53270	53240	53727	53771	53667	53560	52779	52994	49312	52728	50082	50028	50090	53420
type3	85	606	96	156	163	170	150	152	142	140	132	170	142	157	145	136	158	108	135	106	122	97	140
type4	14393	13624	15040	12096	12081	11833	12427	11948	12068	12272	12279	11833	11748	11791	11907	12525	12295	15443	12583	14878	14919	14871	12007
# multiple linkage groups, RH Map anchoring	5		8	3	5											5	5	6	6	1	0	8
# bp anchored with RH Map	723005264bp		717413828bp	783411215bp	778048620bp											757738885bp	775023006bp	717147138bp	762766657bp	725583216bp	732611186bp	727583526bp
# multiple linkage groups, RAD Map anchoring			42	24	25											31	21	47	21	35	40	35
# bp anchored with RAD Map			735158210bp	776716267bp	780682465bp											762581467bp	770779401bp	725976290bp	749899603bp	741483552bp	751258805bp	737114202bp

## Sheet: Tilapia_XX_ALE
	assembly #	Total size	Longest contig	NG50	short_insert	ALE_score	placeAvg	insertAvg	kmerAvg	totalMappedReads	totalUnmappedReads	3kb library	ALE_score	placeAvg	insertAvg	kmerAvg	totalMappedReads	totalUnmappedReads	6-7kb library	ALE_score	placeAvg	insertAvg	kmerAvg	totalMappedReads	totalUnmappedReads	44X PacBio	ALE_score	placeAvg	insertAvg	kmerAvg	totalMappedReads	totalUnmappedReads	readAvgLen	avgReadOverlap	40kb Illumina	ALE_score	placeAvg	insertAvg	kmerAvg	totalMappedReads	totalUnmappedReads	Average rank
canu assemblies					ALE rank
erate_0.025_sensitive	1	1072836553	12356842	2994568	16	-1.10327e+09	-3.11531	0.208141	-0.113887	98699018	210184	16	-3.56431e+10	-23.5305	-14.4688	-0.113887	519148398	172076192	37	-2.41866e+10	-32.0745	-23.731	-0.113887	64465956	210790300	37	-1.95247e+09	-119.185	0.305596	-0.113887	4898074	0	8205	7725.07	32	-8.51304e+09	-84.0946	-23.7995	-0.113887	4133960	28617695	27.6
erate_0.025_sensitive_minReadLen5k_minOv1k	2	1022824045	22101488	3615022	4	-9.63069e+08	-3.39203	0.203142	-0.113711	98688212	220990	4	-3.521e+10	-23.7332	-14.4832	-0.113711	518845972	172378618	24	-2.40295e+10	-32.0919	-23.7327	-0.113711	64100159	211156097	30	-1.27014e+09	-119.191	0.305596	-0.113711	4895392	0	8206	7723.92	11	-8.31293e+09	-84.8785	-23.7842	-0.113711	4042919	28750214	14.6
erate_0.025_sensitive_minReadLen5k_minOv2k_corMinCov10	3	985204113	5147231	875570	7	-9.77929e+08	-3.50972	0.052427	-0.113815	98361324	547878	10	-3.53725e+10	-23.7684	-14.6099	-0.113815	517217189	174007401	26	-2.40556e+10	-32.0424	-23.7472	-0.113815	63397380	211858876	23	-1.17756e+09	-119.18	0.305596	-0.113815	4884725	0	8135	7658.1	1	-8.16332e+09	-84.0408	-23.8239	-0.113815	3981811	28887624	13.4
erate_0.025_sensitive_minReadLen5k_minOv2k_kmer13	4	1025874567	21357460	3757624	15	-1.04168e+09	-3.66268	0.189134	-0.113693	98657921	251281	15	-3.54149e+10	-23.9335	-14.5031	-0.113693	518492801	172731789	36	-2.41395e+10	-32.0829	-23.7328	-0.113693	64050754	211205502	35	-1.32128e+09	-119.177	0.305596	-0.113693	4896274	0	8207	7722.32	16	-8.32933e+09	-84.7212	-23.7915	-0.113693	4016626	28828834	23.4
erate_0.025_sensitive_minReadLen5k_minOv2k_kmer14	5	1024621772	25807254	3835742	13	-1.03288e+09	-3.6742	0.19059	-0.11374	98661070	248132	13	-3.54085e+10	-23.9391	-14.5039	-0.11374	518492274	172732316	23	-2.40285e+10	-32.0848	-23.7315	-0.11374	64037841	211218415	34	-1.32074e+09	-119.178	0.305596	-0.11374	4895848	0	8206	7721.66	24	-8.34242e+09	-84.8005	-23.8099	-0.11374	4006795	28827396	21.4
erate_0.025_sensitive_minReadLen6k_minOv2k	6	1010937644	12569258	3534484	1	-9.4037e+08	-3.46869	0.196838	-0.113659	98674583	234619	1	-3.51443e+10	-23.7847	-14.4919	-0.113659	518699372	172525218	31	-2.41109e+10	-32.0902	-23.735	-0.113659	64021910	211234346	22	-1.15381e+09	-119.192	0.305596	-0.113659	4894319	0	8203	7717.44	6	-8.27298e+09	-85.0309	-23.787	-0.113659	3995383	28784882	12.2
erate_0.025_sensitive_minReadLen6k_minOv2k_error0.035	7	1015874823	22130455	3390413	12	-1.03271e+09	-3.73224	0.182803	-0.113553	98644224	264978	14	-3.54096e+10	-23.9881	-14.5139	-0.113553	518349668	172874922	28	-2.40902e+10	-32.0713	-23.7352	-0.113553	63962080	211294176	27	-1.25545e+09	-119.183	0.305596	-0.113553	4895471	0	8205	7719.55	10	-8.31282e+09	-84.479	-23.7967	-0.113553	3963961	28871777	18.2
erate_0.025_sensitive_minReadLen6k_minOv2k_error0.03	8	1017018863	23448361	3609995	10	-1.02845e+09	-3.73062	0.187619	-0.113662	98654644	254558	9	-3.53724e+10	-23.9773	-14.5093	-0.113662	518407167	172817423	33	-2.41171e+10	-32.074	-23.7352	-0.113662	63951891	211304365	29	-1.2602e+09	-119.191	0.305596	-0.113662	4894709	0	8202	7719.85	12	-8.31491e+09	-84.7591	-23.7774	-0.113662	3984330	28871525	18.6
erate_0.025_sensitive_minReadLen7k_minOv1k	9	1008224336	15231612	3324749	5	-9.67144e+08	-3.63448	0.193389	-0.11346	98667124	242078	5	-3.52199e+10	-23.9042	-14.5061	-0.11346	518529035	172695555	29	-2.40918e+10	-32.0732	-23.737	-0.11346	63921808	211334448	20	-1.12816e+09	-119.191	0.305596	-0.11346	4893370	0	8198	7715.8	5	-8.26861e+09	-84.9573	-23.7787	-0.11346	3976134	28853385	12.8
erate_0.025_sensitive_minReadLen8k_minOv2k	10	996547805	12952380	3018890	8	-9.85407e+08	-3.85234	0.178362	-0.11341	98634614	274588	8	-3.5284e+10	-24.0444	-14.5298	-0.11341	518171752	173052838	22	-2.40114e+10	-32.0627	-23.7364	-0.11341	63708489	211547767	17	-1.0561e+09	-119.191	0.305596	-0.11341	4891190	0	8192	7708.32	2	-8.23835e+09	-84.8888	-23.8048	-0.11341	3946125	28947207	11.4
erate0.025_sensitive_minLen5k_minOv2k	11	1017100093	23505494	3472735	2	-9.44553e+08	-3.43327	0.199699	-0.113711	98680768	228434	2	-3.51522e+10	-23.765	-14.4864	-0.113711	518772438	172452152	34	-2.41186e+10	-32.0919	-23.7332	-0.113711	64059665	211196591	24	-1.21594e+09	-120	0.305596	-0.113711	4894235	0	8204	7722.35	7	-8.29e+09	-84.927	-23.7774	-0.113711	4027228	28768950	13.8
erate0.025_sensitive_minLen5k_minOv2k_error0.040	12	1019798199	22498124	3433694	11	-1.03077e+09	-3.64778	0.187486	-0.113791	98654356	254846	11	-3.54011e+10	-23.9298	-14.5064	-0.113791	518466835	172757755	32	-2.41132e+10	-32.0718	-23.733	-0.113791	64054197	211202059	33	-1.3084e+09	-120	0.305596	-0.113791	4896895	0	8203	7718.03	13	-8.32335e+09	-84.5019	-23.7896	-0.113791	4010813	28830512	20
erate0.025_sensitive_minLen5k_minOv2k_kmer15	13	1024383910	18919203	3616754	14	-1.03487e+09	-3.60424	0.190296	-0.113671	98660433	248769	12	-3.54022e+10	-23.8949	-14.5003	-0.113671	518550856	172673734	35	-2.41272e+10	-32.0798	-23.7323	-0.113671	64053175	211203081	32	-1.30313e+09	-120	0.305596	-0.113671	4895126	0	8208	7722.95	20	-8.33636e+09	-84.625	-23.7991	-0.113671	4031804	28813949	22.6
erate0.025_sensitive_minLen7k_minOv2k	14	1003343259	20432727	3325464	3	-9.53141e+08	-3.66479	0.190338	-0.113512	98660524	248678	3	-3.5198e+10	-23.9212	-14.5086	-0.113512	518466701	172757889	27	-2.40655e+10	-32.0767	-23.7384	-0.113512	63863951	211392305	18	-1.10687e+09	-120	0.305596	-0.113512	4893171	0	8197	7714.79	3	-8.2547e+09	-85.1412	-23.7849	-0.113512	3943791	28859346	10.8
erate0.025_sensitive_minLen4k_minOv1200	15	1032177339	22092921	3440501	6	-9.72456e+08	-3.28426	0.203907	-0.113727	98689866	219336	6	-3.525e+10	-23.6523	-14.4762	-0.113727	518945935	172278655	30	-2.41033e+10	-32.0927	-23.7317	-0.113727	64181166	211075090	36	-1.38335e+09	-120	0.305596	-0.113727	4895483	0	8208	7726.55	29	-8.34913e+09	-84.5743	-23.7937	-0.113727	4058824	28701929	21.4
erate0.025_sensitive_minLen8k_minOv300	16	1003460999	19200451	2926322	9	-9.94628e+08	-3.79703	0.183265	-0.113409	98645224	263978	7	-3.52723e+10	-24.0079	-14.5279	-0.113409	518278928	172945662	25	-2.40437e+10	-32.0679	-23.7411	-0.113409	63774730	211481526	19	-1.12653e+09	-120	0.305596	-0.113409	4891566	0	8192	7709.1	4	-8.26455e+09	-84.8355	-23.8098	-0.113409	3953900	28931763	12.8
FALCON assemblies:
cutoff_10k	17	993844401	9734804	2259046	35	-1.73394e+09	-9.91044	0.032366	-0.113538	98317650	591552	34	-3.78262e+10	-28.4803	-14.9831	-0.113538	511482242	179742348	18	-2.38614e+10	-30.8066	-23.8684	-0.113538	59982719	215273537	25	-1.22762e+09	-119.214	0.305596	-0.113538	4881929	0	8127	7626.49	34	-8.54265e+09	-83.2625	-23.8998	-0.113538	3589344	31101043	29.2
cutoff_10k_CH_settings	18	977542687	15198245	3135597	26	-1.2626e+09	-7.38009	0.09921	-0.113703	98463022	446180	30	-3.64299e+10	-26.6111	-14.758	-0.113703	514182807	177041783	9	-2.37183e+10	-30.8746	-23.8432	-0.113703	61766690	213489566	7	-9.15572e+08	-119.208	0.305596	-0.113703	4889422	0	8168	7673.75	22	-8.33759e+09	-84.3999	-23.8446	-0.113703	3693657	30182999	18.8
cutoff_10k_CH_settings_adjust_l	19	979839139	17610462	3330197	21	-1.2461e+09	-7.2648	0.129656	-0.113771	98529096	380106	23	-3.63471e+10	-26.5462	-14.7481	-0.113771	514666614	176557976	16	-2.37463e+10	-30.8907	-23.8418	-0.113771	61807392	213448864	10	-9.2521e+08	-119.21	0.305596	-0.113771	4889373	0	8164	7671.22	26	-8.34617e+09	-84.2292	-23.8291	-0.113771	3705058	30129202	19.2
cutoff_10k_CH_settings_adjust_l_k14_0.5.0	20	981660286	26328641	3415419	17	-1.23063e+09	-6.99349	0.148913	-0.113752	98570841	338361	17	-3.62375e+10	-26.3746	-14.7225	-0.113752	515232771	175991819	11	-2.3724e+10	-30.9329	-23.8373	-0.113752	62037919	213218337	3	-8.98279e+08	-119.205	0.305596	-0.113752	4891283	0	8164	7671.06	14	-8.32546e+09	-84.2862	-23.8473	-0.113752	3739015	29969296	12.4
cutoff_10k_CH_settings_adjust_l_k14_0.5.0_h120	21	983112933	14168328	3178848	32	-1.3118e+09	-7.27573	0.127014	-0.113841	98523365	385837	27	-3.64255e+10	-26.6113	-14.7537	-0.113841	514844693	176379897	15	-2.37297e+10	-30.9234	-23.8402	-0.113841	61728891	213527365	13	-9.38406e+08	-119.207	0.305596	-0.113841	4889696	0	8159	7665.79	27	-8.34654e+09	-84.3162	-23.8462	-0.113841	3683605	30067930	22.8
cutoff_10k_CH_settings_adjust_l_k14_0.5.0_w10	22	982307645	26347335	3566766	24	-1.25802e+09	-7.11206	0.139853	-0.11382	98551206	357996	21	-3.63036e+10	-26.4527	-14.7349	-0.11382	515065757	176158833	3	-2.36489e+10	-30.9167	-23.839	-0.11382	61925608	213330648	5	-9.10665e+08	-119.207	0.305596	-0.11382	4890353	0	8163	7669.76	19	-8.33252e+09	-84.0857	-23.8692	-0.11382	3737289	30022453	14.4
cutoff_10k_CH_settings_adjust_l_k14_0.5.0_w12	23	982064941	17346231	3389799	28	-1.27065e+09	-7.18216	0.141737	-0.113809	98555289	353913	22	-3.63384e+10	-26.5282	-14.7403	-0.113809	515026617	176197973	4	-2.36576e+10	-30.9136	-23.8397	-0.113809	61814743	213441513	9	-9.21847e+08	-119.209	0.305596	-0.113809	4889815	0	8159	7665.95	21	-8.33675e+09	-84.1319	-23.826	-0.113809	3715784	30029426	16.8
cutoff_10k_CH_settings_adjust_l_k14_0.5.0_w14	24	983436201	14577860	3407039	30	-1.28403e+09	-7.20256	0.138104	-0.113836	98547415	361787	24	-3.63743e+10	-26.5475	-14.7459	-0.113836	514945779	176278811	5	-2.36662e+10	-30.9073	-23.8413	-0.113836	61734336	213521920	14	-9.39686e+08	-119.207	0.305596	-0.113836	4890378	0	8162	7668.38	23	-8.34077e+09	-84.1871	-23.8594	-0.113836	3735871	30041781	19.2
cutoff_10k_CH_settings_adjust_l_k14_0.5.0_w6	25	975157591	18543948	3213649	19	-1.23499e+09	-6.90904	0.122134	-0.113629	98512780	396422	20	-3.62626e+10	-26.3059	-14.7357	-0.113629	514975360	176249230	7	-2.37003e+10	-30.931	-23.837	-0.113629	62003252	213253004	8	-9.19142e+08	-119.196	0.305596	-0.113629	4887557	0	8151	7658.25	8	-8.30181e+09	-84.1249	-23.8356	-0.113629	3725426	29966210	12.4
cutoff_10k_CH_settings_adjust_l_k14_0.5.0_w8	26	981660286	26328641	3415419	17	-1.23063e+09	-6.99349	0.148913	-0.113752	98570841	338361	17	-3.62375e+10	-26.3746	-14.7225	-0.113752	515232771	175991819	11	-2.3724e+10	-30.9329	-23.8373	-0.113752	62037919	213218337	3	-8.98279e+08	-119.205	0.305596	-0.113752	4891283	0	8164	7671.06	15	-8.32546e+09	-84.2862	-23.8473	-0.113752	3739015	29969296	12.6
cutoff_10k_CH_settings_adjust_l_k14_k_14_0.5.0	27	978086009	18284950	3527631	20	-1.23566e+09	-7.01989	0.142481	-0.113787	98556903	352299	19	-3.6253e+10	-26.3953	-14.7275	-0.113787	515141493	176083097	6	-2.36877e+10	-30.9283	-23.8368	-0.113787	62005471	213250785	1	-8.90331e+08	-119.193	0.305596	-0.113787	4890963	0	8163	7669.9	9	-8.31129e+09	-84.1522	-23.8374	-0.113787	3726685	29968854	11
cutoff_10k_CH_settings_adjust_l_k15	28	982875404	20757019	4333907	29	-1.28209e+09	-7.38184	0.136097	-0.113742	98543063	366139	31	-3.64362e+10	-26.6572	-14.7559	-0.113742	514722967	176501623	10	-2.37204e+10	-30.8964	-23.8413	-0.113742	61788529	213467727	16	-9.56602e+08	-119.207	0.305596	-0.113742	4890077	0	8161	7666.86	30	-8.35668e+09	-83.9719	-23.8617	-0.113742	3715885	30135107	23.2
cutoff_10k_CH_settings_adjust_l_k16	29	981291580	14579706	3826013	27	-1.27001e+09	-7.31075	0.139152	-0.113779	98549686	359516	26	-3.63864e+10	-26.5963	-14.7482	-0.113779	514798953	176425637	13	-2.3727e+10	-30.895	-23.8409	-0.113779	61827562	213428694	12	-9.3241e+08	-119.195	0.305596	-0.113779	4890675	0	8165	7671.39	25	-8.34571e+09	-84.2396	-23.8435	-0.113779	3716750	30116536	20.6
cutoff_10k_CH_settings_alt	30	975257312	9550547	2623856	23	-1.25715e+09	-7.29185	0.071311	-0.113684	98402400	506802	28	-3.64287e+10	-26.5538	-14.7667	-0.113684	513921057	177303533	1	-2.33206e+10	-30.8638	-23.8438	-0.113684	61729568	213526688	2	-8.97278e+08	-119.205	0.305596	-0.113684	4888101	0	8163	7669.61	17	-8.33159e+09	-84.3139	-23.8452	-0.113684	3689965	30187608	14.2
cutoff_10k_CH_settings_no_t	31	981873433	12788882	3076157	31	-1.28751e+09	-7.52923	0.099144	-0.113866	98462880	446322	32	-3.65193e+10	-26.7076	-14.777	-0.113866	514068741	177155849	17	-2.37745e+10	-30.8548	-23.8466	-0.113866	61571620	213684636	15	-9.41971e+08	-119.2	0.305596	-0.113866	4887029	0	8154	7660	31	-8.3637e+09	-84.1798	-23.8491	-0.113866	3620401	30234344	25.2
cutoff_11k	32	986301584	9776309	2164900	34	-1.73293e+09	-9.92652	-0.02443	-0.113549	98193795	715407	36	-3.78561e+10	-28.4794	-15.0061	-0.113549	510846894	180377696	20	-2.39121e+10	-30.8093	-23.8687	-0.113549	59884831	215371425	21	-1.15263e+09	-119.212	0.305596	-0.113549	4878132	0	8122	7621.34	33	-8.51335e+09	-83.1987	-23.8907	-0.113549	3563098	31122805	28.8
cutoff_11k_CH_settings_adjust_l	33	976184942	10552312	2793270	25	-1.25811e+09	-7.26468	0.070933	-0.113837	98401577	507625	29	-3.64293e+10	-26.5417	-14.7723	-0.113837	514011257	177213333	14	-2.37276e+10	-30.887	-23.8429	-0.113837	61714199	213542057	6	-9.1448e+08	-119.197	0.305596	-0.113837	4886978	0	8159	7666.1	18	-8.33218e+09	-84.162	-23.8674	-0.113837	3708597	30150706	18.4
cutoff_7k	34	997522125	10669617	2473466	33	-1.72996e+09	-9.97071	0.06191	-0.11333	98381954	527248	35	-3.78434e+10	-28.5429	-14.9862	-0.11333	511753775	179470815	19	-2.38784e+10	-30.8026	-23.8683	-0.11333	59994664	215261592	28	-1.25635e+09	-119.205	0.305596	-0.11333	4885267	0	8116	7614.97	36	-8.55747e+09	-82.8251	-23.9164	-0.11333	3573237	31104689	30.2
cutoff_8k	35	998436545	13858200	2446118	37	-1.7425e+09	-9.97346	0.053731	-0.113488	98364162	545040	37	-3.78673e+10	-28.516	-14.9923	-0.113488	511687182	179537408	21	-2.39315e+10	-30.8031	-23.8684	-0.113488	60014467	215241789	31	-1.27091e+09	-119.205	0.305596	-0.113488	4884111	0	8116	7614.94	37	-8.56523e+09	-82.8927	-23.9072	-0.113488	3573466	31105958	32.6
cutoff_9k	36	996815238	13621079	2397212	36	-1.7364e+09	-9.95027	0.065697	-0.113519	98390192	519010	33	-3.78114e+10	-28.5155	-14.9765	-0.113519	511828030	179396560	2	-2.35359e+10	-30.7988	-23.8689	-0.113519	59984198	215272058	26	-1.24082e+09	-119.205	0.305596	-0.113519	4883479	0	8126	7625.22	35	-8.55721e+09	-83.192	-23.9088	-0.113519	3580158	31091723	26.4
cutoff_9k_CH_settings_adjust_l	37	979253322	13908548	3189779	22	-1.25616e+09	-7.34525	0.128102	-0.113764	98525726	383476	25	-3.63835e+10	-26.6004	-14.7582	-0.113764	514615492	176609098	8	-2.37033e+10	-30.8853	-23.8421	-0.113764	61784718	213471538	11	-9.27987e+08	-119.211	0.305596	-0.113764	4890289	0	8156	7662.72	28	-8.3482e+09	-84.1843	-23.8466	-0.113764	3675948	30162682	18.8
max		1072836553	26347335	4333907		-9.4037e+08				98699018	715407		-3.51443e+10				519148398	180377696		-2.33206e+10				64465956	215371425		-8.90331e+08				4898074					-8.16332e+09				4133960	31122805	32.6
min		975157591	5147231	875570		-1.7425e+09				98193795	210184		-3.78673e+10				510846894	172076192		-2.41866e+10				59884831	210790300		-1.95247e+09				4878132					-8.56523e+09				3563098	28617695	10.8
Orenil1.1 anchored		927679487	51042256	26684556	fragment_lib_ALEoutput.q0.header	-2.24554e+09	-7.97258	-1.41421	-0.118158	95064013	3845189	3kb_lib_ALEoutput.header	-3.91439e+10	-24.0587	-16.5062	-0.118158	501944495	189280095	6_7kb_lib_ALEoutput.header	-2.83784e+10	-31.7186	-23.8035	-0.118158	60688027	214568229		-1.38982e+09	-120	0.305596	-0.118158	4667074	0	6892	6501.12	40kb_lib_ALEoutput.header	-8.53625e+09	-99.7937	-22.5107	-0.118158	8353228	30010889
Orenil1.1 scaffolds		927725912	13623339	2629658	fragment_lib_ALEoutput.q0_unanchored.header	-2.24818e+09	-8.01685	-1.41494	-0.118163	95062314	3846888	3kb_lib_ALEoutput_unanchored.header	-3.91523e+10	-24.0537	-16.5249	-0.118163	501923676	189300914	6_7kb_lib_ALEoutput_unanchored.header	-2.83502e+10	-31.6985	-23.8061	-0.118163	60676891	214579365		-1.39018e+09	-120	0.305596	-0.118163	4667450	0	6891	6500.71	40kb_lib_ALEoutput_unanchored.header	-8.53594e+09	-99.7435	-22.5147	-0.118163	8348388	30010945

## Sheet: Tilapia_XX_CEGMA_BUSCO
	assembly #	Total size	Longest contig	NG50	gmap exon bp	gmap exons	gmap genes	BUSCO	Complete	Single	Multi	Fragment	Missing	Complete CEGs	%	Total complete CEGs	Avg # of orths per comp CEG	% with mult orthologs	Complete+partial CEGs	%	Total comp+part incl puts	Avg # of orth per comp + part	% of comp+part with mult orth											Total size	Longest contig	NG50	short_insert	ALE_score	placeAvg	insertAvg	kmerAvg	totalMappedReads	totalUnmappedReads	3kb library	ALE_score	placeAvg	insertAvg	kmerAvg	totalMappedReads
canu assemblies																																					ALE rank
erate_0.025_sensitive	1	1072836553	12356842	2994568	160830492	587132	56800	done	1913	1867	46	662	448	245	98.79	337	1.38	27.35	248	100	361	1.46	32.66	erate0.025_sensitive_from_marcc/cegma_output.completeness_report										1072836553	12356842	2994568	16	-1.10327e+09	-3.11531	0.208141	-0.113887	98699018	210184	16	-3.56431e+10	-23.5305	-14.4688	-0.113887	519148398
erate_0.025_sensitive_minReadLen5k_minOv1k	2	1022824045	22101488	3615022	160497390	585923	56537	done	1870	1827	43	681	472	245	98.79	335	1.37	27.35	248	100	359	1.45	31.45	erate_0.025_sensitive_minReadLen5k_minOv1k_from_marcc/cegma_output.completeness_report										1022824045	22101488	3615022	4	-9.63069e+08	-3.39203	0.203142	-0.113711	98688212	220990	4	-3.521e+10	-23.7332	-14.4832	-0.113711	518845972
erate_0.025_sensitive_minReadLen5k_minOv2k_corMinCov10	3	985204113	5147231	875570	160296196	585929	57877	done	1890	1849	41	689	444	246	99.19	343	1.39	28.05	248	100	370	1.49	34.27	erate_0.025_sensitive_minReadLen5k_minOv2k_corMinCov10_from_marcc/cegma_output.completeness_report										985204113	5147231	875570	7	-9.77929e+08	-3.50972	0.052427	-0.113815	98361324	547878	10	-3.53725e+10	-23.7684	-14.6099	-0.113815	517217189
erate_0.025_sensitive_minReadLen5k_minOv2k_kmer13	4	1025874567	21357460	3757624	160306049	585591	56479	done	1821	1777	44	701	501	246	99.19	338	1.37	27.64	248	100	362	1.46	33.06	erate_0.025_sensitive_minReadLen5k_minOv2k_kmer13_from_marcc/cegma_output.completeness_report										1025874567	21357460	3757624	15	-1.04168e+09	-3.66268	0.189134	-0.113693	98657921	251281	15	-3.54149e+10	-23.9335	-14.5031	-0.113693	518492801
erate_0.025_sensitive_minReadLen5k_minOv2k_kmer14	5	1024621772	25807254	3835742	160403736	585865	56556	done	1815	1773	42	703	505	245	98.79	340	1.39	28.57	248	100	363	1.46	33.47	erate_0.025_sensitive_minReadLen5k_minOv2k_kmer14_from_marcc/cegma_output.completeness_report										1024621772	25807254	3835742	13	-1.03288e+09	-3.6742	0.19059	-0.11374	98661070	248132	13	-3.54085e+10	-23.9391	-14.5039	-0.11374	518492274
erate_0.025_sensitive_minReadLen6k_minOv2k	6	1010937644	12569258	3534484	160348520	586158	56617	done	1827	1784	43	713	483	246	99.19	340	1.38	27.64	248	100	362	1.46	32.26	erate_0.025_sensitive_minReadLen6k_minOv2k_error0.035_from_marcc/cegma_output.completeness_report										1010937644	12569258	3534484	1	-9.4037e+08	-3.46869	0.196838	-0.113659	98674583	234619	1	-3.51443e+10	-23.7847	-14.4919	-0.113659	518699372
erate_0.025_sensitive_minReadLen6k_minOv2k_error0.035	7	1015874823	22130455	3390413	160348521	586230	56600	done	1807	1762	45	722	494	247	99.6	339	1.37	27.53	248	100	359	1.45	31.85	erate_0.025_sensitive_minReadLen6k_minOv2k_error0.03_from_marcc/cegma_output.completeness_report										1015874823	22130455	3390413	12	-1.03271e+09	-3.73224	0.182803	-0.113553	98644224	264978	14	-3.54096e+10	-23.9881	-14.5139	-0.113553	518349668
erate_0.025_sensitive_minReadLen6k_minOv2k_error0.03	8	1017018863	23448361	3609995	160401209	585560	56470	done	1811	1770	41	701	511	246	99.19	337	1.37	27.64	248	100	361	1.46	32.66	erate_0.025_sensitive_minReadLen6k_minOv2k_from_MARCC/cegma_output.completeness_report										1017018863	23448361	3609995	10	-1.02845e+09	-3.73062	0.187619	-0.113662	98654644	254558	9	-3.53724e+10	-23.9773	-14.5093	-0.113662	518407167
erate_0.025_sensitive_minReadLen7k_minOv1k	9	1008224336	15231612	3324749	160341892	585703	56488	done	1816	1778	38	723	484	245	98.79	334	1.36	26.12	247	99.6	360	1.46	31.58	erate_0.025_sensitive_minReadLen7k_minOv1k_from_marcc/cegma_output.completeness_report										1008224336	15231612	3324749	5	-9.67144e+08	-3.63448	0.193389	-0.11346	98667124	242078	5	-3.52199e+10	-23.9042	-14.5061	-0.11346	518529035
erate_0.025_sensitive_minReadLen8k_minOv2k	10	996547805	12952380	3018890	160114942	585325	56485	done	1786	1743	43	700	537	243	97.98	334	1.37	27.16	248	100	362	1.46	32.26	erate_0.025_sensitive_minReadLen8k_minOv2k_from_marcc/cegma_output.completeness_report										996547805	12952380	3018890	8	-9.85407e+08	-3.85234	0.178362	-0.11341	98634614	274588	8	-3.5284e+10	-24.0444	-14.5298	-0.11341	518171752
erate0.025_sensitive_minLen5k_minOv2k	11	1017100093	23505494	3472735	160288507	585376	56390	done	1865	1822	43	681	477	246	99.19	338	1.37	27.64	248	100	359	1.45	32.26	erate0.025_sensitive_minLen5k_minOv2k/cegma_output.completeness_report										1017100093	23505494	3472735	2	-9.44553e+08	-3.43327	0.199699	-0.113711	98680768	228434	2	-3.51522e+10	-23.765	-14.4864	-0.113711	518772438
erate0.025_sensitive_minLen5k_minOv2k_error0.040	12	1019798199	22498124	3433694	160375451	586470	56700	done	1843	1796	47	688	492	245	98.79	337	1.38	26.12	248	100	366	1.48	32.26	erate0.025_sensitive_minLen5k_minOv2k_error0.040/cegma_output.completeness_report										1019798199	22498124	3433694	11	-1.03077e+09	-3.64778	0.187486	-0.113791	98654356	254846	11	-3.54011e+10	-23.9298	-14.5064	-0.113791	518466835
erate0.025_sensitive_minLen5k_minOv2k_kmer15	13	1024383910	18919203	3616754	160430557	586087	56572	done	1813	1767	46	704	506	246	99.19	344	1.4	28.46	248	100	366	1.48	33.47	erate0.025_sensitive_minLen5k_minOv2k_kmer15/cegma_output.completeness_report										1024383910	18919203	3616754	14	-1.03487e+09	-3.60424	0.190296	-0.113671	98660433	248769	12	-3.54022e+10	-23.8949	-14.5003	-0.113671	518550856
erate0.025_sensitive_minLen7k_minOv2k	14	1003343259	20432727	3325464	160198820	585229	56405	done	1802	1762	40	701	520	245	98.79	340	1.39	27.35	247	99.6	362	1.47	31.98	erate0.025_sensitive_minLen7k_minOv2k/cegma_output.completeness_report										1003343259	20432727	3325464	3	-9.53141e+08	-3.66479	0.190338	-0.113512	98660524	248678	3	-3.5198e+10	-23.9212	-14.5086	-0.113512	518466701
erate0.025_sensitive_minLen4k_minOv1200	15	1032177339	22092921	3440501	160445663	585883	56515	done	1908	1866	42	669	446	245	98.79	340	1.39	28.16	248	100	363	1.46	32.26	erate0.025_sensitive_minLen4k_minOv1200/cegma_output.completeness_report										1032177339	22092921	3440501	6	-9.72456e+08	-3.28426	0.203907	-0.113727	98689866	219336	6	-3.525e+10	-23.6523	-14.4762	-0.113727	518945935
erate0.025_sensitive_minLen8k_minOv300	16	1003460999	19200451	2926322	160329531	586070	56593	done	1806	1764	42	701	516	242	97.58	336	1.39	27.27	247	99.6	364	1.47	32.39	erate0.025_sensitive_minLen8k_minOv300/cegma_output.completeness_report										1003460999	19200451	2926322	9	-9.94628e+08	-3.79703	0.183265	-0.113409	98645224	263978	7	-3.52723e+10	-24.0079	-14.5279	-0.113409	518278928
FALCON assemblies:																																					#N/A							#N/A
cutoff_10k	17	993844401	9734804	2259046	160236129	587439	57404	done	1171	1152	19	738	1114	242	97.58	332	1.37	27.27	248	100	362	1.46	33.06	cutoff_10k_from_marcc/cegma_output.completeness_report										993844401	9734804	2259046	35	-1.73394e+09	-9.91044	0.032366	-0.113538	98317650	591552	34	-3.78262e+10	-28.4803	-14.9831	-0.113538	511482242
cutoff_10k_CH_settings	18	977542687	15198245	3135597	159281753	583295	56258	done	1382	1357	25	728	913	242	97.58	331	1.37	26.45	248	100	356	1.44	30.65	cutoff_10k_CH_settings_from_marcc/cegma_output.completeness_report										977542687	15198245	3135597	26	-1.2626e+09	-7.38009	0.09921	-0.113703	98463022	446180	30	-3.64299e+10	-26.6111	-14.758	-0.113703	514182807
cutoff_10k_CH_settings_adjust_l	19	979839139	17610462	3330197	159644481	584433	56373	done	1427	1399	28	719	877	243	97.98	327	1.35	25.1	247	99.6	353	1.43	31.17	cutoff_10k_CH_settings_adjust_l_from_marcc/cegma_output.completeness_report										979839139	17610462	3330197	21	-1.2461e+09	-7.2648	0.129656	-0.113771	98529096	380106	23	-3.63471e+10	-26.5462	-14.7481	-0.113771	514666614
cutoff_10k_CH_settings_adjust_l_k14_0.5.0	20	981660286	26328641	3415419	160039532	585556	56495	done	1525	1493	32	730	768	244	98.39	328	1.34	25.41	247	99.6	362	1.47	33.6	cutoff_10k_CH_settings_adjust_l_k14_0.5.0_from_marcc/cegma_output.completeness_report										981660286	26328641	3415419	17	-1.23063e+09	-6.99349	0.148913	-0.113752	98570841	338361	17	-3.62375e+10	-26.3746	-14.7225	-0.113752	515232771
cutoff_10k_CH_settings_adjust_l_k14_0.5.0_h120	21	983112933	14168328	3178848	160066860	585853	56661	done	1547	1521	26	719	757	245	98.79	329	1.34	24.9	248	100	358	1.44	32.26	cutoff_10k_CH_settings_adjust_l_k14_0.5.0_h120_from_marcc/cegma_output.completeness_report										983112933	14168328	3178848	32	-1.3118e+09	-7.27573	0.127014	-0.113841	98523365	385837	27	-3.64255e+10	-26.6113	-14.7537	-0.113841	514844693
cutoff_10k_CH_settings_adjust_l_k14_0.5.0_w10	22	982307645	26347335	3566766	160024479	585600	56556	done	1544	1511	33	719	760	244	98.39	333	1.36	26.23	247	99.6	363	1.47	34.01	cutoff_10k_CH_settings_adjust_l_k14_0.5.0_w10_from_marcc/cegma_output.completeness_report										982307645	26347335	3566766	24	-1.25802e+09	-7.11206	0.139853	-0.11382	98551206	357996	21	-3.63036e+10	-26.4527	-14.7349	-0.11382	515065757
cutoff_10k_CH_settings_adjust_l_k14_0.5.0_w12	23	982064941	17346231	3389799	160084873	585583	56645	done	1516	1486	30	735	772	244	98.39	330	1.35	25.82	247	99.6	362	1.47	33.2	cutoff_10k_CH_settings_adjust_l_k14_0.5.0_w12_from_marcc/cegma_output.completeness_report										982064941	17346231	3389799	28	-1.27065e+09	-7.18216	0.141737	-0.113809	98555289	353913	22	-3.63384e+10	-26.5282	-14.7403	-0.113809	515026617
cutoff_10k_CH_settings_adjust_l_k14_0.5.0_w14	24	983436201	14577860	3407039	160161119	586288	56651	done	1548	1511	37	722	753	244	98.39	331	1.36	26.23	248	100	363	1.46	33.47	cutoff_10k_CH_settings_adjust_l_k14_0.5.0_w14_from_marcc/cegma_output.completeness_report										983436201	14577860	3407039	30	-1.28403e+09	-7.20256	0.138104	-0.113836	98547415	361787	24	-3.63743e+10	-26.5475	-14.7459	-0.113836	514945779
cutoff_10k_CH_settings_adjust_l_k14_0.5.0_w6	25	975157591	18543948	3213649	160071383	585474	56647	done	1522	1493	29	752	749	242	97.58	333	1.38	26.86	246	99.19	355	1.44	31.71	cutoff_10k_CH_settings_adjust_l_k14_0.5.0_w6_from_marcc/cegma_output.completeness_report										975157591	18543948	3213649	19	-1.23499e+09	-6.90904	0.122134	-0.113629	98512780	396422	20	-3.62626e+10	-26.3059	-14.7357	-0.113629	514975360
cutoff_10k_CH_settings_adjust_l_k14_0.5.0_w8	26	981660286	26328641	3415419	160039532	585557	56495	done	1520	1488	32	728	775	244	98.39	328	1.34	25.41	247	99.6	362	1.47	33.6	cutoff_10k_CH_settings_adjust_l_k14_0.5.0_w8_from_marcc/cegma_output.completeness_report										981660286	26328641	3415419	17	-1.23063e+09	-6.99349	0.148913	-0.113752	98570841	338361	17	-3.62375e+10	-26.3746	-14.7225	-0.113752	515232771
cutoff_10k_CH_settings_adjust_l_k14_k_14_0.5.0	27	978086009	18284950	3527631	159973508	585045	56437	done	1543	1511	32	722	758	243	97.98	337	1.39	26.75	247	99.6	360	1.46	31.58	cutoff_10k_CH_settings_adjust_l_k14_k_14_0.5.0_from_marcc/cegma_output.completeness_report										978086009	18284950	3527631	20	-1.23566e+09	-7.01989	0.142481	-0.113787	98556903	352299	19	-3.6253e+10	-26.3953	-14.7275	-0.113787	515141493
cutoff_10k_CH_settings_adjust_l_k15	28	982875404	20757019	4333907	159931567	585211	56502	done	1028	1013	15	567	1428	244	98.39	330	1.35	26.23	248	100	355	1.43	31.85	cutoff_10k_CH_settings_adjust_l_k15_from_marcc/cegma_output.completeness_report										982875404	20757019	4333907	29	-1.28209e+09	-7.38184	0.136097	-0.113742	98543063	366139	31	-3.64362e+10	-26.6572	-14.7559	-0.113742	514722967
cutoff_10k_CH_settings_adjust_l_k16	29	981291580	14579706	3826013	159904928	585203	56515	done	1465	1441	24	725	833	242	97.58	329	1.36	26.45	246	99.19	356	1.45	32.52	cutoff_10k_CH_settings_adjust_l_k16_from_marcc/cegma_output.completeness_report										981291580	14579706	3826013	27	-1.27001e+09	-7.31075	0.139152	-0.113779	98549686	359516	26	-3.63864e+10	-26.5963	-14.7482	-0.113779	514798953
cutoff_10k_CH_settings_alt	30	975257312	9550547	2623856	159255120	583293	56326	done	1380	1358	22	718	925	242	97.58	328	1.36	25.21	246	99.19	356	1.45	32.11	cutoff_10k_CH_settings_alt_from_marcc/cegma_output.completeness_report										975257312	9550547	2623856	23	-1.25715e+09	-7.29185	0.071311	-0.113684	98402400	506802	28	-3.64287e+10	-26.5538	-14.7667	-0.113684	513921057
cutoff_10k_CH_settings_no_t	31	981873433	12788882	3076157	159526829	584094	56439	done	1414	1388	26	718	891	240	96.77	330	1.38	26.25	247	99.6	359	1.45	31.98	cutoff_10k_CH_settings_no_t_from_marcc/cegma_output.completeness_report										981873433	12788882	3076157	31	-1.28751e+09	-7.52923	0.099144	-0.113866	98462880	446322	32	-3.65193e+10	-26.7076	-14.777	-0.113866	514068741
cutoff_11k	32	986301584	9776309	2164900	159924868	586772	57558	done	1138	1119	19	750	1135	239	96.37	317	1.33	24.27	248	100	357	1.44	31.85	cutoff_11k_from_marcc/cegma_output.completeness_report										986301584	9776309	2164900	34	-1.73293e+09	-9.92652	-0.02443	-0.113549	98193795	715407	36	-3.78561e+10	-28.4794	-15.0061	-0.113549	510846894
cutoff_11k_CH_settings_adjust_l	33	976184942	10552312	2793270	159448615	583626	56436	done	1421	1393	28	727	875	243	97.98	336	1.38	27.16	248	100	364	1.47	32.66	cutoff_11k_CH_settings_adjust_l_from_marcc/cegma_output.completeness_report										976184942	10552312	2793270	25	-1.25811e+09	-7.26468	0.070933	-0.113837	98401577	507625	29	-3.64293e+10	-26.5417	-14.7723	-0.113837	514011257
cutoff_7k	34	997522125	10669617	2473466	160236523	587378	57340	done	1188	1170	18	740	1095	241	97.18	329	1.37	27.8	248	100	356	1.44	32.66	cutoff_7k_from_marcc/cegma_output.completeness_report										997522125	10669617	2473466	33	-1.72996e+09	-9.97071	0.06191	-0.11333	98381954	527248	35	-3.78434e+10	-28.5429	-14.9862	-0.11333	511753775
cutoff_8k	35	998436545	13858200	2446118	160310755	588135	57453	done	1182	1165	17	744	1097	240	96.77	327	1.36	25.83	248	100	353	1.42	31.05	cutoff_8k_from_marcc/cegma_output.completeness_report										998436545	13858200	2446118	37	-1.7425e+09	-9.97346	0.053731	-0.113488	98364162	545040	37	-3.78673e+10	-28.516	-14.9923	-0.113488	511687182
cutoff_9k	36	996815238	13621079	2397212	160208254	587743	57289	done	1168	1149	19	740	1115	241	97.18	331	1.37	27.8	248	100	361	1.46	33.06	cutoff_9k_from_marcc/cegma_output.completeness_report										996815238	13621079	2397212	36	-1.7364e+09	-9.95027	0.065697	-0.113519	98390192	519010	33	-3.78114e+10	-28.5155	-14.9765	-0.113519	511828030
cutoff_9k_CH_settings_adjust_l	37	979253322	13908548	3189779	159706522	584585	56368	done	1454	1425	29	727	842	245	98.79	335	1.37	25.71	248	100	363	1.46	32.66	cutoff_9k_CH_settings_adjust_l_from_marcc/cegma_output.completeness_report										979253322	13908548	3189779	22	-1.25616e+09	-7.34525	0.128102	-0.113764	98525726	383476	25	-3.63835e+10	-26.6004	-14.7582	-0.113764	514615492
max		1072836553	26347335	4333907	160830492	588135	57877																											1072836553	26347335	4333907		-9.4037e+08				98699018	715407		-3.51443e+10				519148398
min		975157591	5147231	875570	159255120	583293	56258																											975157591	5147231	875570		-1.7425e+09				98193795	210184		-3.78673e+10				510846894
Orenil1.1 anchored		927679487	51042256	26684556	158992629	579054	54711	done	2185	2141	44	411	427	244	98.39	333	1.36	26.64	247	99.6	365	1.48	33.2														fragment_lib_ALEoutput.q0.header	-2.24554e+09	-7.97258	-1.41421	-0.118158	95064013	3845189	3kb_lib_ALEoutput.header	-3.91439e+10	-24.0587	-16.5062	-0.118158	501944495
Orenil1.1 scaffolds		927725912	13623339	2629658	158995894	579135	54719	done	2445	2388	57	454	124	244	98.39	332	1.36	26.64	247	99.6	363	1.47	33.2														fragment_lib_ALEoutput.q0_unanchored.header	-2.24818e+09	-8.01685	-1.41494	-0.118163	95062314	3846888	3kb_lib_ALEoutput_unanchored.header	-3.91523e+10	-24.0537	-16.5249	-0.118163	501923676
[truncated: 22 more columns]

## Sheet: Tilapia_XX_PCA
	assembly #	Total_size	Longest_contig	NG50	gmap exon bp	Complete_CEGs	short_insert_ALE_score	3kb_library_ALE_score	6_7kb_library_ALE_score	44X_PacBio_ALE_score	40kb_Illumina_ALE_score	short_insert_placeAvg	short_insert_insertAvg	short_insert_kmerAvg	short_insertMappedReads	short_insert_UnmappedReads	3kb_placeAvg	3kb_insertAvg	3kb_kmerAvg	3kb_MappedReads	3kb_UnmappedReads	6_7kb_placeAvg	6_7kb_insertAvg	6_7kb_kmerAvg	6_7kb_MappedReads	6_7kb_UnmappedReads	44X_PacBio_kmerAvg	44X_PacBio_MappedReads	40kb_placeAvg	40kb_insertAvg	40kb_kmerAvg	40kb_MappedReads	40kb_UnmappedReads
canu assemblies
erate_0.025_sensitive	1	1072836553	12356842	2994568	160830492	245	-1.10327e+09	-3.56431e+10	-2.41866e+10	-1.95247e+09	-8.51304e+09	-3.11531	0.208141	-0.113887	98699018	210184	-23.5305	-14.4688	-0.113887	519148398	172076192	-32.0745	-23.731	-0.113887	64465956	210790300	-0.113887	4898074	-84.0946	-23.7995	-0.113887	4133960	28617695
erate_0.025_sensitive_minReadLen5k_minOv1k	2	1022824045	22101488	3615022	160497390	245	-9.63069e+08	-3.521e+10	-2.40295e+10	-1.27014e+09	-8.31293e+09	-3.39203	0.203142	-0.113711	98688212	220990	-23.7332	-14.4832	-0.113711	518845972	172378618	-32.0919	-23.7327	-0.113711	64100159	211156097	-0.113711	4895392	-84.8785	-23.7842	-0.113711	4042919	28750214
erate_0.025_sensitive_minReadLen5k_minOv2k_corMinCov10	3	985204113	5147231	875570	160296196	246	-9.77929e+08	-3.53725e+10	-2.40556e+10	-1.17756e+09	-8.16332e+09	-3.50972	0.052427	-0.113815	98361324	547878	-23.7684	-14.6099	-0.113815	517217189	174007401	-32.0424	-23.7472	-0.113815	63397380	211858876	-0.113815	4884725	-84.0408	-23.8239	-0.113815	3981811	28887624
erate_0.025_sensitive_minReadLen5k_minOv2k_kmer13	4	1025874567	21357460	3757624	160306049	246	-1.04168e+09	-3.54149e+10	-2.41395e+10	-1.32128e+09	-8.32933e+09	-3.66268	0.189134	-0.113693	98657921	251281	-23.9335	-14.5031	-0.113693	518492801	172731789	-32.0829	-23.7328	-0.113693	64050754	211205502	-0.113693	4896274	-84.7212	-23.7915	-0.113693	4016626	28828834
erate_0.025_sensitive_minReadLen5k_minOv2k_kmer14	5	1024621772	25807254	3835742	160403736	245	-1.03288e+09	-3.54085e+10	-2.40285e+10	-1.32074e+09	-8.34242e+09	-3.6742	0.19059	-0.11374	98661070	248132	-23.9391	-14.5039	-0.11374	518492274	172732316	-32.0848	-23.7315	-0.11374	64037841	211218415	-0.11374	4895848	-84.8005	-23.8099	-0.11374	4006795	28827396
erate_0.025_sensitive_minReadLen6k_minOv2k	6	1010937644	12569258	3534484	160348520	246	-9.4037e+08	-3.51443e+10	-2.41109e+10	-1.15381e+09	-8.27298e+09	-3.46869	0.196838	-0.113659	98674583	234619	-23.7847	-14.4919	-0.113659	518699372	172525218	-32.0902	-23.735	-0.113659	64021910	211234346	-0.113659	4894319	-85.0309	-23.787	-0.113659	3995383	28784882
erate_0.025_sensitive_minReadLen6k_minOv2k_error0.035	7	1015874823	22130455	3390413	160348521	247	-1.03271e+09	-3.54096e+10	-2.40902e+10	-1.25545e+09	-8.31282e+09	-3.73224	0.182803	-0.113553	98644224	264978	-23.9881	-14.5139	-0.113553	518349668	172874922	-32.0713	-23.7352	-0.113553	63962080	211294176	-0.113553	4895471	-84.479	-23.7967	-0.113553	3963961	28871777
erate_0.025_sensitive_minReadLen6k_minOv2k_error0.03	8	1017018863	23448361	3609995	160401209	246	-1.02845e+09	-3.53724e+10	-2.41171e+10	-1.2602e+09	-8.31491e+09	-3.73062	0.187619	-0.113662	98654644	254558	-23.9773	-14.5093	-0.113662	518407167	172817423	-32.074	-23.7352	-0.113662	63951891	211304365	-0.113662	4894709	-84.7591	-23.7774	-0.113662	3984330	28871525
erate_0.025_sensitive_minReadLen7k_minOv1k	9	1008224336	15231612	3324749	160341892	245	-9.67144e+08	-3.52199e+10	-2.40918e+10	-1.12816e+09	-8.26861e+09	-3.63448	0.193389	-0.11346	98667124	242078	-23.9042	-14.5061	-0.11346	518529035	172695555	-32.0732	-23.737	-0.11346	63921808	211334448	-0.11346	4893370	-84.9573	-23.7787	-0.11346	3976134	28853385
erate_0.025_sensitive_minReadLen8k_minOv2k	10	996547805	12952380	3018890	160114942	243	-9.85407e+08	-3.5284e+10	-2.40114e+10	-1.0561e+09	-8.23835e+09	-3.85234	0.178362	-0.11341	98634614	274588	-24.0444	-14.5298	-0.11341	518171752	173052838	-32.0627	-23.7364	-0.11341	63708489	211547767	-0.11341	4891190	-84.8888	-23.8048	-0.11341	3946125	28947207
erate0.025_sensitive_minLen5k_minOv2k	11	1017100093	23505494	3472735	160288507	246	-9.44553e+08	-3.51522e+10	-2.41186e+10	-1.21594e+09	-8.29e+09	-3.43327	0.199699	-0.113711	98680768	228434	-23.765	-14.4864	-0.113711	518772438	172452152	-32.0919	-23.7332	-0.113711	64059665	211196591	-0.113711	4894235	-84.927	-23.7774	-0.113711	4027228	28768950
erate0.025_sensitive_minLen5k_minOv2k_error0.040	12	1019798199	22498124	3433694	160375451	245	-1.03077e+09	-3.54011e+10	-2.41132e+10	-1.3084e+09	-8.32335e+09	-3.64778	0.187486	-0.113791	98654356	254846	-23.9298	-14.5064	-0.113791	518466835	172757755	-32.0718	-23.733	-0.113791	64054197	211202059	-0.113791	4896895	-84.5019	-23.7896	-0.113791	4010813	28830512
erate0.025_sensitive_minLen5k_minOv2k_kmer15	13	1024383910	18919203	3616754	160430557	246	-1.03487e+09	-3.54022e+10	-2.41272e+10	-1.30313e+09	-8.33636e+09	-3.60424	0.190296	-0.113671	98660433	248769	-23.8949	-14.5003	-0.113671	518550856	172673734	-32.0798	-23.7323	-0.113671	64053175	211203081	-0.113671	4895126	-84.625	-23.7991	-0.113671	4031804	28813949
erate0.025_sensitive_minLen7k_minOv2k	14	1003343259	20432727	3325464	160198820	245	-9.53141e+08	-3.5198e+10	-2.40655e+10	-1.10687e+09	-8.2547e+09	-3.66479	0.190338	-0.113512	98660524	248678	-23.9212	-14.5086	-0.113512	518466701	172757889	-32.0767	-23.7384	-0.113512	63863951	211392305	-0.113512	4893171	-85.1412	-23.7849	-0.113512	3943791	28859346
erate0.025_sensitive_minLen4k_minOv1200	15	1032177339	22092921	3440501	160445663	245	-9.72456e+08	-3.525e+10	-2.41033e+10	-1.38335e+09	-8.34913e+09	-3.28426	0.203907	-0.113727	98689866	219336	-23.6523	-14.4762	-0.113727	518945935	172278655	-32.0927	-23.7317	-0.113727	64181166	211075090	-0.113727	4895483	-84.5743	-23.7937	-0.113727	4058824	28701929
erate0.025_sensitive_minLen8k_minOv300	16	1003460999	19200451	2926322	160329531	242	-9.94628e+08	-3.52723e+10	-2.40437e+10	-1.12653e+09	-8.26455e+09	-3.79703	0.183265	-0.113409	98645224	263978	-24.0079	-14.5279	-0.113409	518278928	172945662	-32.0679	-23.7411	-0.113409	63774730	211481526	-0.113409	4891566	-84.8355	-23.8098	-0.113409	3953900	28931763
FALCON assemblies:
cutoff_10k	17	993844401	9734804	2259046	160236129	242	-1.73394e+09	-3.78262e+10	-2.38614e+10	-1.22762e+09	-8.54265e+09	-9.91044	0.032366	-0.113538	98317650	591552	-28.4803	-14.9831	-0.113538	511482242	179742348	-30.8066	-23.8684	-0.113538	59982719	215273537	-0.113538	4881929	-83.2625	-23.8998	-0.113538	3589344	31101043
cutoff_10k_CH_settings	18	977542687	15198245	3135597	159281753	242	-1.2626e+09	-3.64299e+10	-2.37183e+10	-9.15572e+08	-8.33759e+09	-7.38009	0.09921	-0.113703	98463022	446180	-26.6111	-14.758	-0.113703	514182807	177041783	-30.8746	-23.8432	-0.113703	61766690	213489566	-0.113703	4889422	-84.3999	-23.8446	-0.113703	3693657	30182999
cutoff_10k_CH_settings_adjust_l	19	979839139	17610462	3330197	159644481	243	-1.2461e+09	-3.63471e+10	-2.37463e+10	-9.2521e+08	-8.34617e+09	-7.2648	0.129656	-0.113771	98529096	380106	-26.5462	-14.7481	-0.113771	514666614	176557976	-30.8907	-23.8418	-0.113771	61807392	213448864	-0.113771	4889373	-84.2292	-23.8291	-0.113771	3705058	30129202
cutoff_10k_CH_settings_adjust_l_k14_0.5.0	20	981660286	26328641	3415419	160039532	244	-1.23063e+09	-3.62375e+10	-2.3724e+10	-8.98279e+08	-8.32546e+09	-6.99349	0.148913	-0.113752	98570841	338361	-26.3746	-14.7225	-0.113752	515232771	175991819	-30.9329	-23.8373	-0.113752	62037919	213218337	-0.113752	4891283	-84.2862	-23.8473	-0.113752	3739015	29969296
cutoff_10k_CH_settings_adjust_l_k14_0.5.0_h120	21	983112933	14168328	3178848	160066860	245	-1.3118e+09	-3.64255e+10	-2.37297e+10	-9.38406e+08	-8.34654e+09	-7.27573	0.127014	-0.113841	98523365	385837	-26.6113	-14.7537	-0.113841	514844693	176379897	-30.9234	-23.8402	-0.113841	61728891	213527365	-0.113841	4889696	-84.3162	-23.8462	-0.113841	3683605	30067930
cutoff_10k_CH_settings_adjust_l_k14_0.5.0_w10	22	982307645	26347335	3566766	160024479	244	-1.25802e+09	-3.63036e+10	-2.36489e+10	-9.10665e+08	-8.33252e+09	-7.11206	0.139853	-0.11382	98551206	357996	-26.4527	-14.7349	-0.11382	515065757	176158833	-30.9167	-23.839	-0.11382	61925608	213330648	-0.11382	4890353	-84.0857	-23.8692	-0.11382	3737289	30022453
cutoff_10k_CH_settings_adjust_l_k14_0.5.0_w12	23	982064941	17346231	3389799	160084873	244	-1.27065e+09	-3.63384e+10	-2.36576e+10	-9.21847e+08	-8.33675e+09	-7.18216	0.141737	-0.113809	98555289	353913	-26.5282	-14.7403	-0.113809	515026617	176197973	-30.9136	-23.8397	-0.113809	61814743	213441513	-0.113809	4889815	-84.1319	-23.826	-0.113809	3715784	30029426
cutoff_10k_CH_settings_adjust_l_k14_0.5.0_w14	24	983436201	14577860	3407039	160161119	244	-1.28403e+09	-3.63743e+10	-2.36662e+10	-9.39686e+08	-8.34077e+09	-7.20256	0.138104	-0.113836	98547415	361787	-26.5475	-14.7459	-0.113836	514945779	176278811	-30.9073	-23.8413	-0.113836	61734336	213521920	-0.113836	4890378	-84.1871	-23.8594	-0.113836	3735871	30041781
cutoff_10k_CH_settings_adjust_l_k14_0.5.0_w6	25	975157591	18543948	3213649	160071383	242	-1.23499e+09	-3.62626e+10	-2.37003e+10	-9.19142e+08	-8.30181e+09	-6.90904	0.122134	-0.113629	98512780	396422	-26.3059	-14.7357	-0.113629	514975360	176249230	-30.931	-23.837	-0.113629	62003252	213253004	-0.113629	4887557	-84.1249	-23.8356	-0.113629	3725426	29966210
cutoff_10k_CH_settings_adjust_l_k14_0.5.0_w8	26	981660286	26328641	3415419	160039532	244	-1.23063e+09	-3.62375e+10	-2.3724e+10	-8.98279e+08	-8.32546e+09	-6.99349	0.148913	-0.113752	98570841	338361	-26.3746	-14.7225	-0.113752	515232771	175991819	-30.9329	-23.8373	-0.113752	62037919	213218337	-0.113752	4891283	-84.2862	-23.8473	-0.113752	3739015	29969296
cutoff_10k_CH_settings_adjust_l_k14_k_14_0.5.0	27	978086009	18284950	3527631	159973508	243	-1.23566e+09	-3.6253e+10	-2.36877e+10	-8.90331e+08	-8.31129e+09	-7.01989	0.142481	-0.113787	98556903	352299	-26.3953	-14.7275	-0.113787	515141493	176083097	-30.9283	-23.8368	-0.113787	62005471	213250785	-0.113787	4890963	-84.1522	-23.8374	-0.113787	3726685	29968854
cutoff_10k_CH_settings_adjust_l_k15	28	982875404	20757019	4333907	159931567	244	-1.28209e+09	-3.64362e+10	-2.37204e+10	-9.56602e+08	-8.35668e+09	-7.38184	0.136097	-0.113742	98543063	366139	-26.6572	-14.7559	-0.113742	514722967	176501623	-30.8964	-23.8413	-0.113742	61788529	213467727	-0.113742	4890077	-83.9719	-23.8617	-0.113742	3715885	30135107
cutoff_10k_CH_settings_adjust_l_k16	29	981291580	14579706	3826013	159904928	242	-1.27001e+09	-3.63864e+10	-2.3727e+10	-9.3241e+08	-8.34571e+09	-7.31075	0.139152	-0.113779	98549686	359516	-26.5963	-14.7482	-0.113779	514798953	176425637	-30.895	-23.8409	-0.113779	61827562	213428694	-0.113779	4890675	-84.2396	-23.8435	-0.113779	3716750	30116536
cutoff_10k_CH_settings_alt	30	975257312	9550547	2623856	159255120	242	-1.25715e+09	-3.64287e+10	-2.33206e+10	-8.97278e+08	-8.33159e+09	-7.29185	0.071311	-0.113684	98402400	506802	-26.5538	-14.7667	-0.113684	513921057	177303533	-30.8638	-23.8438	-0.113684	61729568	213526688	-0.113684	4888101	-84.3139	-23.8452	-0.113684	3689965	30187608
cutoff_10k_CH_settings_no_t	31	981873433	12788882	3076157	159526829	240	-1.28751e+09	-3.65193e+10	-2.37745e+10	-9.41971e+08	-8.3637e+09	-7.52923	0.099144	-0.113866	98462880	446322	-26.7076	-14.777	-0.113866	514068741	177155849	-30.8548	-23.8466	-0.113866	61571620	213684636	-0.113866	4887029	-84.1798	-23.8491	-0.113866	3620401	30234344
cutoff_11k	32	986301584	9776309	2164900	159924868	239	-1.73293e+09	-3.78561e+10	-2.39121e+10	-1.15263e+09	-8.51335e+09	-9.92652	-0.02443	-0.113549	98193795	715407	-28.4794	-15.0061	-0.113549	510846894	180377696	-30.8093	-23.8687	-0.113549	59884831	215371425	-0.113549	4878132	-83.1987	-23.8907	-0.113549	3563098	31122805
cutoff_11k_CH_settings_adjust_l	33	976184942	10552312	2793270	159448615	243	-1.25811e+09	-3.64293e+10	-2.37276e+10	-9.1448e+08	-8.33218e+09	-7.26468	0.070933	-0.113837	98401577	507625	-26.5417	-14.7723	-0.113837	514011257	177213333	-30.887	-23.8429	-0.113837	61714199	213542057	-0.113837	4886978	-84.162	-23.8674	-0.113837	3708597	30150706
cutoff_7k	34	997522125	10669617	2473466	160236523	241	-1.72996e+09	-3.78434e+10	-2.38784e+10	-1.25635e+09	-8.55747e+09	-9.97071	0.06191	-0.11333	98381954	527248	-28.5429	-14.9862	-0.11333	511753775	179470815	-30.8026	-23.8683	-0.11333	59994664	215261592	-0.11333	4885267	-82.8251	-23.9164	-0.11333	3573237	31104689
cutoff_8k	35	998436545	13858200	2446118	160310755	240	-1.7425e+09	-3.78673e+10	-2.39315e+10	-1.27091e+09	-8.56523e+09	-9.97346	0.053731	-0.113488	98364162	545040	-28.516	-14.9923	-0.113488	511687182	179537408	-30.8031	-23.8684	-0.113488	60014467	215241789	-0.113488	4884111	-82.8927	-23.9072	-0.113488	3573466	31105958
cutoff_9k	36	996815238	13621079	2397212	160208254	241	-1.7364e+09	-3.78114e+10	-2.35359e+10	-1.24082e+09	-8.55721e+09	-9.95027	0.065697	-0.113519	98390192	519010	-28.5155	-14.9765	-0.113519	511828030	179396560	-30.7988	-23.8689	-0.113519	59984198	215272058	-0.113519	4883479	-83.192	-23.9088	-0.113519	3580158	31091723
cutoff_9k_CH_settings_adjust_l	37	979253322	13908548	3189779	159706522	245	-1.25616e+09	-3.63835e+10	-2.37033e+10	-9.27987e+08	-8.3482e+09	-7.34525	0.128102	-0.113764	98525726	383476	-26.6004	-14.7582	-0.113764	514615492	176609098	-30.8853	-23.8421	-0.113764	61784718	213471538	-0.113764	4890289	-84.1843	-23.8466	-0.113764	3675948	30162682
max		1072836553	26347335	4333907	160830492		-9.4037e+08	-3.51443e+10	-2.33206e+10	-8.90331e+08	-8.16332e+09									519148398	180377696				64465956	215371425		4898074				4133960	31122805
min		975157591	5147231	875570	159255120		-1.7425e+09	-3.78673e+10	-2.41866e+10	-1.95247e+09	-8.56523e+09									510846894	172076192				59884831	210790300		4878132				3563098	28617695
Orenil1.1 anchored					579054	244	-2.24554e+09	-3.91439e+10	-2.83784e+10	-1.38982e+09	-8.53625e+09
Orenil1.1 scaffolds					579135	244	-2.24818e+09	-3.91523e+10	-2.83502e+10	-1.39018e+09	-8.53594e+09
