# Supplementary material for: A high quality assembly of the Nile Tilapia (Oreochromis niloticus) genome reveals the structure of two sex determination regions
Source: BMC Genomics. 2017 May 2;18:341. doi: 10.1186/s12864-017-3723-5 (PMC5414186; doi:10.1186/s12864-017-3723-5)
Supplement: Supplementary file 4 — Extended repeat annotations of O_niloticus_UMD1 and Orenil1.1. RepeatMasker results for each TE family and other repeats for both assemblies and the differences between the two. (XLSX 60 kb) [file 12864_2017_3723_MOESM4_ESM.xlsx]

## Sheet: Sheet1
		Orenil1.1				O_niloticus_UMD1				Δ from Orenil1.1
Order	Superfamily/Family	number	bp	%	mean	number	bp	%	mean	number	bp	mean
DNA	DNA	41597	8134380	0.0088	195.552	64098	18379342	0.0182	286.738	22501	10244962	91.1861
	Academ	335	29499	0	88.0567	438	61451	0.0001	140.299	103	31952	52.2424
	CMC-Chapaev	463	21107	0	45.5875	571	26449	0	46.3205	108	5342	0.733017
	CMC-Chapaev-3	681	121274	0.0001	178.082	467	62506	0.0001	133.846	-214	-58768	-44.2364
	CMC-EnSpm	13752	2689921	0.0029	195.602	14144	4469429	0.0044	315.995	392	1779508	120.393
	CMC-Mirage	2	128	0	64	1	64	0	64	-1	-64	0
	CMC-Transib	392	21784	0	55.5714	493	32089	0	65.0892	101	10305	9.51782
	Crypton	58	4379	0	75.5	42	3575	0	85.119	-16	-804	9.61905
	Crypton-V	5	493	0	98.6	6	886	0	147.667	1	393	49.0667
	Dada	1010	75895	0.0001	75.1436	1073	96782	0.0001	90.1976	63	20887	15.054
	Ginger	1193	65640	0.0001	55.021	1587	96073	0.0001	60.5375	394	30433	5.51654
	Harbinger	36	3927	0	109.083	33	3443	0	104.333	-3	-484	-4.75
	IS3EU	50	3102	0	62.04	71	10073	0	141.873	21	6971	79.8332
	Kolobok	12	671	0	55.9167	12	811	0	67.5833	0	140	11.6667
	Kolobok-Hydra	464	25464	0	54.8793	493	27513	0	55.8073	29	2049	0.927992
	Kolobok-T2	866	75691	0.0001	87.403	561	24621	0	43.8877	-305	-51070	-43.5153
	MULE-F	4	231	0	57.75	2	123	0	61.5	-2	-108	3.75
	MULE-MuDR	832	51361	0.0001	61.732	956	73872	0.0001	77.272	124	22511	15.54
	MULE-NOF	43	5410	0	125.814	45	7856	0	174.578	2	2446	48.7638
	Maverick	3138	660390	0.0007	210.449	4047	1691879	0.0017	418.058	909	1031489	207.608
	Merlin	17	1875	0	110.294	12	1296	0	108	-5	-579	-2.29412
	Novosib	3854	1053854	0.0011	273.444	1151	105162	0.0001	91.3658	-2703	-948692	-182.078
	P	547	27088	0	49.521	648	32188	0	49.6728	101	5100	0.151816
	P-Fungi	1	41	0	41	0	0	0	0	-1	-41	-41
	PIF-Harbinger	7501	1448350	0.0016	193.088	11649	3499200	0.0035	300.386	4148	2050850	107.299
	PIF-ISL2EU	2314	788656	0.0009	340.819	2852	1598911	0.0016	560.628	538	810255	219.809
	PiggyBac	4024	961704	0.001	238.992	3254	846776	0.0008	260.226	-770	-114928	21.2341
	Sola	3235	410722	0.0004	126.962	7007	1536337	0.0015	219.257	3772	1125615	92.2955
	TcMar	448	48060	0.0001	107.277	406	47225	0	116.318	-42	-835	9.04095
	TcMar-Ant1	5	295	0	59	9	511	0	56.7778	4	216	-2.22222
	TcMar-Fot1	699	167549	0.0002	239.698	1048	319314	0.0003	304.689	349	151765	64.9908
	TcMar-Gizmo	1	29	0	29	1	29	0	29	0	0	0
	TcMar-ISRm11	929	336404	0.0004	362.114	1356	737937	0.0007	544.201	427	401533	182.087
	TcMar-Mariner	1288	176258	0.0002	136.846	1741	265562	0.0003	152.534	453	89304	15.6879
	TcMar-Mogwai	0	0	0	0	2	109	0	54.5	2	109	54.5
	TcMar-Pogo	9	585	0	65	6	455	0	75.8333	-3	-130	10.8333
	TcMar-Sagan	8	379	0	47.375	6	358	0	59.6667	-2	-21	12.2917
	TcMar-Stowaway	108	8466	0	78.3889	99	7844	0	79.2323	-9	-622	0.843434
	TcMar-Tc1	155035	39070443	0.0421	252.01	156588	46394192	0.046	296.282	1553	7323749	44.2714
	TcMar-Tc2	5433	1461478	0.0016	269	9378	4001412	0.004	426.681	3945	2539934	157.681
	TcMar-Tc4	5	347	0	69.4	1	51	0	51	-4	-296	-18.4
	TcMar-Tigger	3218	890719	0.001	276.793	3715	1298259	0.0013	349.464	497	407540	72.6713
	TcMar-m44	3	163	0	54.3333	1	49	0	49	-2	-114	-5.33333
	Zator	19	1147	0	60.3684	15	831	0	55.4	-4	-316	-4.96842
	Zisupton	15	3058	0	203.867	32	7878	0	246.188	17	4820	42.3208
	hAT	16666	3502443	0.0038	210.155	36441	10103158	0.01	277.247	19775	6600715	67.092
	hAT-Ac	43409	11264479	0.0121	259.496	49528	17626929	0.0175	355.898	6119	6362450	96.4019
	hAT-Blackjack	663	142586	0.0002	215.062	676	149323	0.0001	220.892	13	6737	5.83017
	hAT-Charlie	37911	8266601	0.0089	218.053	37049	13709558	0.0136	370.039	-862	5442957	151.986
	hAT-Pegasus	170	9555	0	56.2059	188	11379	0	60.5266	18	1824	4.32071
	hAT-Restless	1	45	0	45	0	0	0	0	-1	-45	-45
	hAT-Tag1	229	12897	0	56.3188	232	19894	0	85.75	3	6997	29.4312
	hAT-Tip100	7601	2129881	0.0023	280.211	7174	3056646	0.003	426.073	-427	926765	145.862
	hAT-Tol2	506	164979	0.0002	326.045	520	174511	0.0002	335.598	14	9532	9.55262
	hAT-hAT5	327	101094	0.0001	309.156	426	160494	0.0002	376.746	99	59400	67.5905
	hAT-hAT6	254	23316	0	91.7953	1	89	0	89	-253	-23227	-2.79528
	hAT-hATm	180	8198	0	45.5444	181	7488	0	41.3702	1	-710	-4.17428
	hAT-hATw	41	2805	0	68.4146	48	4463	0	92.9792	7	1658	24.5645
	hAT-hATx	292	23248	0	79.6164	29	2399	0	82.7241	-263	-20849	3.1077
	hAT-hobo	777	139572	0.0002	179.629	814	153438	0.0002	188.499	37	13866	8.86943
LINE	LINE	59	3460	0	58.6441	72	4340	0	60.2778	13	880	1.63371
	Ambal	15	853	0	56.8667	18	1568	0	87.1111	3	715	30.2444
	CR1	501	28112	0	56.1118	589	28890	0	49.0492	88	778	-7.06254
	CR1-Zenon	202	55222	0.0001	273.376	31	1626	0	52.4516	-171	-53596	-220.925
	CRE	260	56749	0.0001	218.265	6	372	0	62	-254	-56377	-156.265
	DRE	22	1176	0	53.4545	19	1114	0	58.6316	-3	-62	5.17703
	Dong-R4	11795	3678002	0.004	311.827	6525	2903627	0.0029	445	-5270	-774375	133.173
	I	990	189808	0.0002	191.725	1227	495161	0.0005	403.554	237	305353	211.829
	I-Nimb	766	394763	0.0004	515.356	644	226771	0.0002	352.129	-122	-167992	-163.228
	Jockey	403	37783	0	93.7543	679	329494	0.0003	485.264	276	291711	391.509
	L1	11465	4469636	0.0048	389.851	10712	8879041	0.0088	828.887	-753	4409405	439.037
	L1-Tx1	992	317018	0.0003	319.575	1272	659000	0.0007	518.082	280	341982	198.507
	L2	80436	20015588	0.0216	248.839	76937	29334193	0.0291	381.275	-3499	9318605	132.437
	L2-Hydra	6	307	0	51.1667	3	245	0	81.6667	-3	-62	30.5
	LOA	24	1374	0	57.25	21	1113	0	53	-3	-261	-4.25
	Odin	1	36	0	36	1	36	0	36	0	0	0
	Penelope	27494	5046860	0.0054	183.562	28509	7214522	0.0071	253.061	1015	2167662	69.499
	Proto1	25	1245	0	49.8	28	1408	0	50.2857	3	163	0.485714
	Proto2	188	70039	0.0001	372.548	241	141884	0.0001	588.73	53	71845	216.182
	R1	1085	145231	0.0002	133.853	1278	307782	0.0003	240.831	193	162551	106.978
	R2	103	6243	0	60.6117	101	6518	0	64.5347	-2	275	3.923
	R2-Hero	860	490728	0.0005	570.614	870	501052	0.0005	575.922	10	10324	5.30789
	RTE	5578	894846	0.001	160.424	7316	2956240	0.0029	404.079	1738	2061394	243.655
	RTE-BovB	26801	7189048	0.0078	268.238	28657	7853786	0.0078	274.062	1856	664738	5.82364
	RTE-RTE	6	613	0	102.167	7	824	0	117.714	1	211	15.5476
	RTE-X	178	12898	0	72.4607	139	11566	0	83.2086	-39	-1332	10.748
	Rex-Babar	34133	9422494	0.0102	276.052	38996	19208630	0.019	492.579	4863	9786136	216.527
	Tad1	275	45201	0	164.367	59	3541	0	60.0169	-216	-41660	-104.35
	Zorro	2	155	0	77.5	0	0	0	0	-2	-155	-77.5
LTR	LTR	638	68255	0.0001	106.983	1203	245643	0.0002	204.192	565	177388	97.2093
	Caulimovirus	18	1068	0	59.3333	12	742	0	61.8333	-6	-326	2.5
	Copia	1962	362472	0.0004	184.746	3744	1634973	0.0016	436.692	1782	1272501	251.945
	Copia(Xen1)	1	72	0	72	1	72	0	72	0	0	0
	DIRS	2113	596624	0.0006	282.359	2306	1239892	0.0012	537.681	193	643268	255.322
	ERV-Foamy	4	281	0	70.25	0	0	0	0	-4	-281	-70.25
	ERV-Lenti	3	196	0	65.3333	3	229	0	76.3333	0	33	11
	ERV1	6197	1872564	0.002	302.173	10756	6450995	0.0064	599.758	4559	4578431	297.585
	ERV4	723	138498	0.0001	191.56	31	2407	0	77.6452	-692	-136091	-113.915
	ERVK	1781	91498	0.0001	51.3745	3750	777300	0.0008	207.28	1969	685802	155.905
	ERVL	81	4438	0	54.7901	97	4288	0	44.2062	16	-150	-10.5839
	ERVL-MaLR	10	551	0	55.1	8	429	0	53.625	-2	-122	-1.475
	Ginger	12	1507	0	125.583	6	592	0	98.6667	-6	-915	-26.9167
	Gypsy	16229	6734826	0.0073	414.987	29201	13615743	0.0135	466.277	12972	6880917	51.2895
	Gypsy-Cigr	878	337604	0.0004	384.515	440	831149	0.0008	1888.97	-438	493545	1504.46
	Gypsy-Troyka	2	123	0	61.5	1	48	0	48	-1	-75	-13.5
	Ngaro	6026	892852	0.001	148.167	18037	2906585	0.0029	161.146	12011	2013733	12.9791
	Pao	2541	1745361	0.0019	686.88	5867	4892623	0.0048	833.922	3326	3147262	147.043
	Viper	1	230	0	230	1	149	0	149	0	-81	-81
Other	Other	68	29702	0	436.794	161	76106	0.0001	472.708	93	46404	35.914
	DNA_virus	16	546	0	34.125	9	288	0	32	-7	-258	-2.125
RC	RC	--	--	--		--	--	--
	Helitron	4605	542319	0.0006	117.767	3882	2685111	0.0027	691.682	-723	2142792	573.915
Retroposon	Retroposon	--	--	--		--	--	--
	SVA	5	436	0	87.2	7	637	0	91	2	201	3.8
SINE	SINE	2701	289660	0.0003	107.242	850	120768	0.0001	142.08	-1851	-168892	34.8382
	5S	125	9621	0	76.968	18	1039	0	57.7222	-107	-8582	-19.2458
	5S-Core-RTE	7	166	0	23.7143	4	290	0	72.5	-3	124	48.7857
	5S-Deu-L2	319	13160	0	41.2539	293	12808	0	43.7133	-26	-352	2.45939
	5S-Sauria-RTE	113	10104	0	89.4159	429	43269	0	100.86	316	33165	11.4442
	7SL	4	514	0	128.5	0	0	0	0	-4	-514	-128.5
	Alu	3	235	0	78.3333	313	100083	0.0001	319.754	310	99848	241.421
	B2	0	0	0	0	1	12	0	12	1	12	12
	B4	12	461	0	38.4167	13	552	0	42.4615	1	91	4.04487
	ID	8	348	0	43.5	20	903	0	45.15	12	555	1.65
	L2	2	133	0	66.5	3	184	0	61.3333	1	51	-5.16667
	MIR	11382	1723464	0.0019	151.42	11480	2005821	0.002	174.723	98	282357	23.3029
	Mermaid	446	53431	0.0001	119.8	593	79773	0.0001	134.524	147	26342	14.724
	RTE	0	0	0	0	1	13	0	13	1	13	13
	RTE-BovB	2	58	0	29	76	14166	0	186.395	74	14108	157.395
	U	1	57	0	57	1463	174232	0.0002	119.092	1462	174175	62.0923
	tRNA	1	18	0	18	1	58	0	58	0	40	40
	tRNA-7SL	1258	140003	0.0002	111.29	0	0	0	0	-1258	-140003	-111.29
	tRNA-C	18	980	0	54.4444	19	854	0	44.9474	1	-126	-9.49708
	tRNA-CR1	5	222	0	44.4	5	201	0	40.2	0	-21	-4.2
	tRNA-Core	11114	1667654	0.0018	150.05	13677	2106832	0.0021	154.042	2563	439178	3.99212
	tRNA-Core-L2	3707	848802	0.0009	228.973	3965	789278	0.0008	199.061	258	-59524	-29.9115
	tRNA-Core-RTE	1	47	0	47	1	5	0	5	0	-42	-42
	tRNA-Deu-L2	35	1472	0	42.0571	28	1126	0	40.2143	-7	-346	-1.84286
	tRNA-L2	707	87990	0.0001	124.455	15	1014	0	67.6	-692	-86976	-56.8554
	tRNA-RTE	7	259	0	37	60	4303	0	71.7167	53	4044	34.7167
	tRNA-Sauria	1	75	0	75	0	0	0	0	-1	-75	-75
	tRNA-Sauria-L2	1	43	0	43	0	0	0	0	-1	-43	-43
	tRNA-Sauria-RTE	1	33	0	33	1	33	0	33	0	0	0
	tRNA-V	22759	3165033	0.0034	139.067	12451	1502047	0.0015	120.637	-10308	-1662986	-18.4307
	tRNA-V-CR1	387	21814	0	56.3669	414	23044	0	55.6618	27	1230	-0.705089
	tRNA-V-Core-L2	91	6508	0	71.5165	94	6530	0	69.4681	3	22	-2.0484
Segmental	Segmental	2	119	0	59.5	2	119	0	0	0	0	-59.5
Unknown	Unknown	273646	58952108	0.0636	215.432	350007	97456302	0.0966	278.441	76361	38504194	63.009
	centromeric	2	27	0	13.5	3	276	0	92	1	249	78.5
	total interspersed	940123	217632246	0.2347	231.493	1104204	351836772	0.3487	318.634	164081	134204526	87.1405
Low_complexity	Low_complexity	41002	1937380	0.0021	47.2509	44119	2113952	0.0021	47.9148	3117	176572	0.66391
	RNA	3	483	0	161	3	482	0	160.667	0	-1	-0.333333
	Satellite	4136	1110151	0.0012	268.412	10061	7662597	0.0076	761.614	5925	6552446	493.202
	5S	8	630	0	78.75	382	90506	0.0001	236.927	374	89876	158.177
	Y-chromosome	4	226	0	56.5	2	109	0	54.5	-2	-117	-2
	centr	2	133	0	66.5	0	0	0	0	-2	-133	-66.5
	macro	44	3338	0	75.8636	30	2825	0	94.1667	-14	-513	18.303
	subtelo	0	0	0	0	1	50	0	50	1	50	50
	Simple_repeat	280749	11784382	0.0127	41.9748	322732	15543664	0.0154	48.1628	41983	3759282	6.18796
	rRNA	934	154225	0.0002	165.123	2660	1554192	0.0015	584.283	1726	1399967	419.16
	scRNA	1	104	0	104	1	104	0	104	0	0	0
	snRNA	82	9147	0	111.549	421	56272	0.0001	133.663	339	47125	22.1139
	srpRNA	12	2405	0	200.417	0	0	0	0	-12	-2405	-200.417
	tRNA	872	56674	0.0001	64.9931	2348	156026	0.0002	66.4506	1476	99352	1.45748
Total	TOTAL	1267972	232691524	0.251	183.515	1486964	379017551	0.3756	254.894	218992	146326027	71.3788
AFC specific
	AFC specific
	L1-1_AFC	1902	1277360	0.0014	671.588	1896	3197003	0.0032	1686.18	-6	1919643	1014.6
	Penelope-1_AFC	2076	601962	0.0006	289.962	1885	456288	0.0005	242.063	-191	-145674	-47.8998
	REX1-1_AFC	551	276367	0.0003	501.574	438	541007	0.0005	1235.18	-113	264640	733.602
	REX1-2_AFC	372	228934	0.0002	615.414	506	413337	0.0004	816.872	134	184403	201.458
	REX1-3_AFC	309	147493	0.0002	477.324	683	331241	0.0003	484.98	374	183748	7.65588
	REX1-4_AFC	1562	295526	0.0003	189.197	833	211469	0.0002	253.864	-729	-84057	64.6672
	RTE-1_AFC	602	73107	0.0001	121.44	886	123173	0.0001	139.021	284	50066	17.5812
	RTE-2_AFC	3076	1014868	0.0011	329.931	2329	843570	0.0008	362.203	-747	-171298	32.2716
	SINE2-1_AFC	3234	470533	0.0005	145.496	3831	455728	0.0005	118.958	597	-14805	-26.5377
	SINE2AFC	31	1122	0	36.1935	11	673	0	61.1818	-20	-449	24.9883
	SINE3_AFC	341	47745	0.0001	140.015	501	74916	0.0001	149.533	160	27171	9.51827
	SINE_AFC	3007	552895	0.0006	183.869	3209	648991	0.0006	202.241	202	96096	18.3716
