# Supplementary material for: A high quality assembly of the Nile Tilapia (Oreochromis niloticus) genome reveals the structure of two sex determination regions
Source: BMC Genomics. 2017 May 2;18:341. doi: 10.1186/s12864-017-3723-5 (PMC5414186; doi:10.1186/s12864-017-3723-5)
Supplement: Supplementary file 5 — Candidate assembly parameters. Parameters used for the 37 candidate assemblies, Canu and FALCON assembly parameters are separated. (XLSX 12 kb) [file 12864_2017_3723_MOESM5_ESM.xlsx]

## Sheet: Sheet1
		Parameters values
	assembly #	minReadLength	minOverlapLength	MhapSensitivity	genomeSize	errorRate	corMhapMerSize	corMinCoverage
canu assemblies
erate_0.025_sensitive	1	default	default	high	1g	0.025	default	default
erate_0.025_sensitive_minReadLen5k_minOv1k	2	5000	1000	high	1g	0.025	default	default
erate_0.025_sensitive_minReadLen5k_minOv2k_corMinCov10	3	5000	2000	high	1g	0.025	default	10
erate_0.025_sensitive_minReadLen5k_minOv2k_kmer13	4	5000	2000	high	1g	0.025	13	default
erate_0.025_sensitive_minReadLen5k_minOv2k_kmer14	5	5000	2000	high	1g	0.025	14	default
erate_0.025_sensitive_minReadLen6k_minOv2k	6	6000	2000	high	1g	0.025	default	default
erate_0.025_sensitive_minReadLen6k_minOv2k_error0.035	7	6000	2000	high	1g	0.035	default	default
erate_0.025_sensitive_minReadLen6k_minOv2k_error0.03	8	6000	2000	high	1g	0.03	default	default
erate_0.025_sensitive_minReadLen7k_minOv1k	9	7000	1000	high	1g	0.025	default	default
erate_0.025_sensitive_minReadLen8k_minOv2k	10	8000	2000	high	1g	0.025	default	default
erate0.025_sensitive_minLen5k_minOv2k	11	5000	2000	high	1g	0.025	default	default
erate0.025_sensitive_minLen5k_minOv2k_error0.040	12	5000	2000	high	1g	0.04	default	default
erate0.025_sensitive_minLen5k_minOv2k_kmer15	13	5000	2000	high	1g	0.025	15	default
erate0.025_sensitive_minLen7k_minOv2k	14	7000	2000	high	1g	0.025	default	default
erate0.025_sensitive_minLen4k_minOv1200	15	4000	1200	high	1g	0.025	default	default
erate0.025_sensitive_minLen8k_minOv300	16	8000	300	high	1g	0.025	default	default
FALCON assemblies:		length_cutoff	length_cutoff_pr	pa_HPCdaligner_option	ovlp_HPCdaligner_option	pa_DBsplit_option	falcon_sense_option	overlap_filtering_setting
cutoff_10k	17	10000	10000	-v -dal128 -t16 -e.70 -l1000 -s500	-v -dal128 -t32 -h60 -e.96 -l500 -s500	-x500 -s400	--output_multi --min_idt 0.70 --min_cov 4 --local_match_count_threshold 2 --max_n_read 350 --n_core 5 --output_dformat	--max_diff 100 --max_cov 150 --min_cov 0 --bestn 10 --n_core 18
cutoff_10k_CH_settings	18	10000	10000	-v -dal128 -H10000 -M60 -t16 -e.70 -l3500 -s100 -k18 -h480 -w8	-v -dal128 -H10000 -M60 -t32 -h1024 -e.96 -l2000 -s100 -k24	-a -x500 -s350	--output_multi --min_idt 0.70 --min_cov 4 --local_match_count_threshold 2 --max_n_read 350 --n_core 5 --output_dformat	--max_diff 100 --max_cov 150 --min_cov 0 --bestn 10 --n_core 18
cutoff_10k_CH_settings_adjust_l	19	10000	10000	-v -dal128 -H10000 -M60 -t16 -e.70 -l2000 -s100 -k18 -h480 -w8	-v -dal128 -H10000 -M60 -t32 -h1024 -e.96 -l1000 -s100 -k24	-a -x500 -s350	--output_multi --min_idt 0.70 --min_cov 4 --local_match_count_threshold 2 --max_n_read 350 --n_core 5 --output_dformat	--max_diff 100 --max_cov 150 --min_cov 0 --bestn 10 --n_core 18
cutoff_10k_CH_settings_adjust_l_k14_0.5.0	20	10000	10000	-v -dal128 -H10000 -M60 -t16 -e.70 -l2000 -s100 -k14 -h480 -w8	-v -dal128 -H10000 -M60 -t32 -h1024 -e.96 -l1000 -s100 -k24	-a -x500 -s350	--output_multi --min_idt 0.70 --min_cov 4 --max_n_read 350 --n_core 5	--max_diff 100 --max_cov 150 --min_cov 0 --bestn 10 --n_core 18
cutoff_10k_CH_settings_adjust_l_k14_0.5.0_h120	21	10000	10000	-v -dal128 -H10000 -M60 -t16 -e.70 -l2000 -s100 -k14 -h120 -w8	-v -dal128 -H10000 -M60 -t32 -h1024 -e.96 -l1000 -s100 -k24	-a -x500 -s350	--output_multi --min_idt 0.70 --min_cov 4 --max_n_read 350 --n_core 5	--max_diff 100 --max_cov 150 --min_cov 0 --bestn 10 --n_core 18
cutoff_10k_CH_settings_adjust_l_k14_0.5.0_w10	22	10000	10000	-v -dal128 -H10000 -M60 -t16 -e.70 -l2000 -s100 -k14 -h480 -w10	-v -dal128 -H10000 -M60 -t32 -h1024 -e.96 -l1000 -s100 -k24	-a -x500 -s350	--output_multi --min_idt 0.70 --min_cov 4 --max_n_read 350 --n_core 5	--max_diff 100 --max_cov 150 --min_cov 0 --bestn 10 --n_core 18
cutoff_10k_CH_settings_adjust_l_k14_0.5.0_w12	23	10000	10000	-v -dal128 -H10000 -M60 -t16 -e.70 -l2000 -s100 -k14 -h480 -w12	-v -dal128 -H10000 -M60 -t32 -h1024 -e.96 -l1000 -s100 -k24	-a -x500 -s350	--output_multi --min_idt 0.70 --min_cov 4 --max_n_read 350 --n_core 5	--max_diff 100 --max_cov 150 --min_cov 0 --bestn 10 --n_core 18
cutoff_10k_CH_settings_adjust_l_k14_0.5.0_w14	24	10000	10000	-v -dal128 -H10000 -M60 -t16 -e.70 -l2000 -s100 -k14 -h480 -w14	-v -dal128 -H10000 -M60 -t32 -h1024 -e.96 -l1000 -s100 -k24	-a -x500 -s350	--output_multi --min_idt 0.70 --min_cov 4 --max_n_read 350 --n_core 5	--max_diff 100 --max_cov 150 --min_cov 0 --bestn 10 --n_core 18
cutoff_10k_CH_settings_adjust_l_k14_0.5.0_w6	25	10000	10000	-v -dal128 -H10000 -M60 -t16 -e.70 -l2000 -s100 -k14 -h480 -w6	-v -dal128 -H10000 -M60 -t32 -h1024 -e.96 -l1000 -s100 -k24	-a -x500 -s350	--output_multi --min_idt 0.70 --min_cov 4 --max_n_read 350 --n_core 5	--max_diff 100 --max_cov 150 --min_cov 0 --bestn 10 --n_core 18
cutoff_10k_CH_settings_adjust_l_k14_0.5.0_w8	26	10000	10000	-v -dal128 -H10000 -M60 -t16 -e.70 -l2000 -s100 -k14 -h480 -w8	-v -dal128 -H10000 -M60 -t32 -h1024 -e.96 -l1000 -s100 -k24	-a -x500 -s350	--output_multi --min_idt 0.70 --min_cov 4 --max_n_read 350 --n_core 5	--max_diff 100 --max_cov 150 --min_cov 0 --bestn 10 --n_core 18
cutoff_10k_CH_settings_adjust_l_k14_k_14_0.5.0	27	10000	10000	-v -dal128 -H10000 -M60 -t16 -e.70 -l2000 -s100 -k14 -h480 -w8	-v -dal128 -H10000 -M60 -t32 -h1024 -e.96 -l1000 -s100 -k14	-a -x500 -s350	--output_multi --min_idt 0.70 --min_cov 4 --max_n_read 350 --n_core 5	--max_diff 100 --max_cov 150 --min_cov 0 --bestn 10 --n_core 18
cutoff_10k_CH_settings_adjust_l_k15	28	10000	10000	-v -dal128 -H10000 -M60 -t16 -e.70 -l2000 -s100 -k15 -h480 -w8	-v -dal128 -H10000 -M60 -t32 -h1024 -e.96 -l1000 -s100 -k24	-a -x500 -s350	--output_multi --min_idt 0.70 --min_cov 4 --local_match_count_threshold 2 --max_n_read 350 --n_core 5 --output_dformat	--max_diff 100 --max_cov 150 --min_cov 0 --bestn 10 --n_core 18
cutoff_10k_CH_settings_adjust_l_k16	29	10000	10000	-v -dal128 -H10000 -M60 -t16 -e.70 -l2000 -s100 -k16 -h480 -w8	-v -dal128 -H10000 -M60 -t32 -h1024 -e.96 -l1000 -s100 -k24	-a -x500 -s350	--output_multi --min_idt 0.70 --min_cov 4 --local_match_count_threshold 2 --max_n_read 350 --n_core 5 --output_dformat	--max_diff 100 --max_cov 150 --min_cov 0 --bestn 10 --n_core 18
cutoff_10k_CH_settings_alt	30	10000	10000	-v -dal128 -H10000 -M60 -t16 -e.75 -l3500 -s100 -k18 -h480 -w8	-v -dal128 -H10000 -M60 -t32 -h1024 -e.96 -l2000 -s100 -k24	-a -x500 -s350	--output_multi --min_idt 0.70 --min_cov 4 --local_match_count_threshold 2 --max_n_read 350 --n_core 5 --output_dformat	--max_diff 100 --max_cov 150 --min_cov 0 --bestn 10 --n_core 18
cutoff_10k_CH_settings_no_t	31	10000	10000	-v -dal128 -H10000 -M60 -e.70 -l3500 -s100 -k18 -h480 -w8	-v -dal128 -H10000 -M60 -h1024 -e.96 -l2000 -s100 -k24	-a -x500 -s350	--output_multi --min_idt 0.70 --min_cov 4 --local_match_count_threshold 2 --max_n_read 350 --n_core 5 --output_dformat	--max_diff 100 --max_cov 150 --min_cov 0 --bestn 10 --n_core 18
cutoff_11k	32	11000	11000	-v -dal128 -t16 -e.70 -l1000 -s500	-v -dal128 -t32 -h60 -e.96 -l500 -s500	-x500 -s400	--output_multi --min_idt 0.70 --min_cov 4 --local_match_count_threshold 2 --max_n_read 350 --n_core 5 --output_dformat	--max_diff 100 --max_cov 150 --min_cov 0 --bestn 10 --n_core 18
cutoff_11k_CH_settings_adjust_l	33	11000	11000	-v -dal128 -H11000 -M60 -t16 -e.70 -l2000 -s100 -k18 -h480 -w8	-v -dal128 -H11000 -M60 -t32 -h1024 -e.96 -l1000 -s100 -k24	-a -x500 -s350	--output_multi --min_idt 0.70 --min_cov 4 --local_match_count_threshold 2 --max_n_read 350 --n_core 5 --output_dformat	--max_diff 100 --max_cov 150 --min_cov 0 --bestn 10 --n_core 18
cutoff_7k	34	7000	7000	-v -dal128 -t16 -e.70 -l1000 -s500	-v -dal128 -t32 -h60 -e.96 -l500 -s500	-x500 -s400	--output_multi --min_idt 0.70 --min_cov 4 --local_match_count_threshold 2 --max_n_read 350 --n_core 5 --output_dformat	--max_diff 100 --max_cov 150 --min_cov 0 --bestn 10 --n_core 18
cutoff_8k	35	8000	8000	-v -dal128 -t16 -e.70 -l1000 -s500	-v -dal128 -t32 -h60 -e.96 -l500 -s500	-x500 -s400	--output_multi --min_idt 0.70 --min_cov 4 --local_match_count_threshold 2 --max_n_read 350 --n_core 5 --output_dformat	--max_diff 100 --max_cov 150 --min_cov 0 --bestn 10 --n_core 18
cutoff_9k	36	9000	9000	-v -dal128 -t16 -e.70 -l1000 -s500	-v -dal128 -t32 -h60 -e.96 -l500 -s500	-x500 -s400	--output_multi --min_idt 0.70 --min_cov 4 --local_match_count_threshold 2 --max_n_read 350 --n_core 5 --output_dformat	--max_diff 100 --max_cov 150 --min_cov 0 --bestn 10 --n_core 18
cutoff_9k_CH_settings_adjust_l	37	9000	9000	-v -dal128 -H9000 -M60 -t16 -e.70 -l2000 -s100 -k18 -h480 -w8	-v -dal128 -H9000 -M60 -t32 -h1024 -e.96 -l1000 -s100 -k24	-a -x500 -s350	--output_multi --min_idt 0.70 --min_cov 4 --local_match_count_threshold 2 --max_n_read 350 --n_core 5 --output_dformat	--max_diff 100 --max_cov 150 --min_cov 0 --bestn 10 --n_core 18
